# Supplementary material for: Large-scale analysis of bacterial genomes reveals thousands of lytic phages
Source: Nat Microbiol. 2025 Dec 29;11(1):42–52. doi: 10.1038/s41564-025-02203-4 (PMC12768965; doi:10.1038/s41564-025-02203-4)
Supplement: Supplementary file 3 — Supplementary Tables 2 (labelled as ‘accession_numbers’ in the zip file, list of accession numbers for the genomes used as a source data table) and 3. [file 41564_2025_2203_MOESM3_ESM.zip]

Archive with 2 entries (2 files):
- Supplementary Table 3.docx
- accession_numbers.txt
