# Supplementary material for: Large-scale analysis of bacterial genomes reveals thousands of lytic phages
Source: Nat Microbiol. 2025 Dec 29;11(1):42–52. doi: 10.1038/s41564-025-02203-4 (PMC12768965; doi:10.1038/s41564-025-02203-4)
Supplement: Supplementary file 3 — Supplementary Tables 2 (labelled as ‘accession_numbers’ in the zip file, list of accession numbers for the genomes used as a source data table) and 3. [file 41564_2025_2203_MOESM3_ESM.zip › accession_numbers.txt]

GCA_034099445.1
GCA_963614495.1
GCA_014846355.1
GCA_014846615.1
GCA_036317785.1
GCA_036299005.1
GCA_016939095.1
GCA_945495355.1
GCA_037359195.1
GCA_902362575.1
GCA_019041565.1
GCA_019127235.1
GCA_019127255.1
GCA_019127655.1
GCA_019126895.1
GCA_019127195.1
GCA_019127535.1
GCA_019127675.1
GCA_015669625.1
GCA_905198815.1
GCA_946402925.1
GCA_963656435.1
GCA_027684115.1
GCA_948471465.1
GCA_037307095.1
GCA_037364365.1
GCA_037460055.1
GCA_000173795.1
GCA_963605665.1
GCA_017850755.1
GCA_958427915.1
GCA_001405495.1
GCA_958409315.1
GCA_958437015.1
GCA_959598705.1
GCA_959596765.1
GCA_018785505.1
GCA_958440765.1
GCA_019127145.1
GCA_019127175.1
GCA_958452305.1
GCA_019127215.1
GCA_019127315.1
GCA_019127355.1
GCA_019127515.1
GCA_963651165.1
GCA_036730145.1
GCA_037425075.1
GCA_037245085.1
GCA_037248225.1
GCA_036302505.1
GCA_037352725.1
GCA_959599235.1
GCA_945936995.1
GCA_027659505.1
GCA_027659655.1
GCA_027658735.1
GCA_027659465.1
GCA_027659525.1
GCA_027659605.1
GCA_027659645.1
GCA_022771525.1
GCA_958349405.1
GCA_958434665.1
GCA_958346775.1
GCA_958477315.1
GCA_958477355.1
GCA_958404395.1
GCA_958366665.1
GCA_959022445.1
GCA_029225825.1
GCA_020537355.1
GCA_025148785.1
GCA_001722225.1
GCA_905339525.1
GCA_001901505.1
GCA_002276105.1
GCA_002287335.1
GCA_003852995.1
GCA_003853095.1
GCA_003853515.1
GCA_006483485.1
GCA_000170335.1
GCA_001530685.1
GCA_001530825.1
GCA_001531515.1
GCA_001531615.1
GCA_001531665.1
GCA_001531865.1
GCA_001532355.1
GCA_001532385.1
GCA_001532425.1
GCA_001532455.1
GCA_001532505.1
GCA_001532605.1
GCA_001532625.1
GCA_001532655.1
GCA_001532805.1
GCA_001533415.1
GCA_001533525.1
GCA_001533565.1
GCA_001533625.1
GCA_001534125.1
GCA_001534195.1
GCA_001534265.1
GCA_001534465.1
GCA_001522235.1
GCA_001522275.1
GCA_001522475.1
GCA_001523345.1
GCA_001523405.1
GCA_001523775.1
GCA_001523855.1
GCA_001536885.1
GCA_034317925.1
GCA_001534375.1
GCA_001534425.1
GCA_001534475.1
GCA_001524455.1
GCA_001525705.1
GCA_001525745.1
GCA_001525845.1
GCA_001525855.1
GCA_001526865.1
GCA_001526945.1
GCA_001527035.1
GCA_001527065.1
GCA_001527085.1
GCA_001527405.1
GCA_001527955.1
GCA_001528025.1
GCA_001528095.1
GCA_001528205.1
GCA_001528225.1
GCA_001528305.1
GCA_001528325.1
GCA_001528765.1
GCA_001528965.1
GCA_001529035.1
GCA_001529105.1
GCA_001529155.1
GCA_001529205.1
GCA_001529725.1
GCA_001530285.1
GCA_001530335.1
GCA_001530745.1
GCA_001536785.1
GCA_001534805.1
GCA_001536865.1
GCA_001718695.1
GCA_001718355.1
GCA_001718855.1
GCA_001718975.1
GCA_001722235.1
GCA_001882395.1
GCA_001882435.1
GCA_001882545.1
GCA_001882635.1
GCA_001882745.1
GCA_001882755.1
GCA_001882785.1
GCA_001882845.1
GCA_001882875.1
GCA_905339905.1
GCA_001901485.1
GCA_001957105.1
GCA_001882385.1
GCA_001882595.1
GCA_001882795.1
GCA_002362295.1
GCA_002276065.1
GCA_002276075.1
GCA_002276095.1
GCA_002276145.1
GCA_002888175.1
GCA_003853005.1
GCA_003853105.1
GCA_003853155.1
GCA_003853535.1
GCA_003853545.1
GCA_001523315.1
GCA_001523385.1
GCA_001523425.1
GCA_001523485.1
GCA_001524685.1
GCA_001524745.1
GCA_001524785.1
GCA_001524805.1
GCA_001525715.1
GCA_001526225.1
GCA_001526465.1
GCA_001526635.1
GCA_001526915.1
GCA_001527145.1
GCA_001527165.1
GCA_001527185.1
GCA_001527225.1
GCA_001527365.1
GCA_001527385.1
GCA_001527525.1
GCA_001527745.1
GCA_001527885.1
GCA_001527925.1
GCA_001527985.1
GCA_001528175.1
GCA_001528285.1
GCA_001528385.1
GCA_001528405.1
GCA_001528465.1
GCA_001528805.1
GCA_001528865.1
GCA_001528985.1
GCA_001529025.1
GCA_001529065.1
GCA_001529215.1
GCA_001529565.1
GCA_001529655.1
GCA_001529745.1
GCA_001529865.1
GCA_001530245.1
GCA_001530305.1
GCA_001530355.1
GCA_001530545.1
GCA_001530565.1
GCA_001530625.1
GCA_001529225.1
GCA_001529345.1
GCA_001529705.1
GCA_001529785.1
GCA_001529895.1
GCA_001529985.1
GCA_001530165.1
GCA_001530255.1
GCA_001530445.1
GCA_001530525.1
GCA_001530755.1
GCA_001530845.1
GCA_001530885.1
GCA_001531085.1
GCA_001531535.1
GCA_001531715.1
GCA_001531755.1
GCA_001531785.1
GCA_001531825.1
GCA_001532215.1
GCA_001532265.1
GCA_001532375.1
GCA_001532465.1
GCA_001532585.1
GCA_001532785.1
GCA_001532815.1
GCA_001533035.1
GCA_001533285.1
GCA_001533325.1
GCA_001533685.1
GCA_001533725.1
GCA_001533785.1
GCA_001534005.1
GCA_001534135.1
GCA_001534345.1
GCA_001534445.1
GCA_001527845.1
GCA_001527905.1
GCA_001527945.1
GCA_001528065.1
GCA_001528145.1
GCA_001528245.1
GCA_001528345.1
GCA_001528445.1
GCA_001528645.1
GCA_001528785.1
GCA_001528875.1
GCA_001528945.1
GCA_001529085.1
GCA_001529235.1
GCA_001529475.1
GCA_001529605.1
GCA_001529845.1
GCA_001530375.1
GCA_001530465.1
GCA_001530495.1
GCA_001530865.1
GCA_001531045.1
GCA_001531105.1
GCA_001531605.1
GCA_001531745.1
GCA_001532545.1
GCA_001532865.1
GCA_001533265.1
GCA_001533365.1
GCA_001533405.1
GCA_001533655.1
GCA_001533765.1
GCA_001533865.1
GCA_001533965.1
GCA_001534065.1
GCA_001722245.1
GCA_001718655.1
GCA_001882515.1
GCA_001882645.1
GCA_001882705.1
GCA_001882825.1
GCA_001882865.1
GCA_001882425.1
GCA_001882475.1
GCA_001882505.1
GCA_001882555.1
GCA_001882585.1
GCA_002097715.1
GCA_000959245.1
GCA_002880865.1
GCA_003853015.1
GCA_003853495.1
GCA_902833085.1
GCA_003853025.1
GCA_003853035.1
GCA_001522055.1
GCA_001523245.1
GCA_001531435.1
GCA_001531595.1
GCA_001531585.1
GCA_001531675.1
GCA_001531705.1
GCA_001531795.1
GCA_001531835.1
GCA_001531945.1
GCA_001532205.1
GCA_001532275.1
GCA_001532445.1
GCA_001532845.1
GCA_001533145.1
GCA_001533225.1
GCA_001533535.1
GCA_001533745.1
GCA_001533945.1
GCA_001534115.1
GCA_001522005.1
GCA_001522035.1
GCA_001522245.1
GCA_001522455.1
GCA_001522645.1
GCA_001523225.1
GCA_001523825.1
GCA_001524405.1
GCA_001524605.1
GCA_001525885.1
GCA_001526485.1
GCA_001526625.1
GCA_001526735.1
GCA_001526955.1
GCA_001526985.1
GCA_001527095.1
GCA_001527245.1
GCA_001527345.1
GCA_001527425.1
GCA_001527465.1
GCA_001527505.1
GCA_001527865.1
GCA_001528075.1
GCA_001528155.1
GCA_001528265.1
GCA_001528365.1
GCA_001528655.1
GCA_001528825.1
GCA_001528885.1
GCA_001529125.1
GCA_001529135.1
GCA_001522075.1
GCA_001522155.1
GCA_001522175.1
GCA_001522415.1
GCA_001522505.1
GCA_001523205.1
GCA_001523505.1
GCA_001524365.1
GCA_001524545.1
GCA_001526305.1
GCA_001526655.1
GCA_001526645.1
GCA_001526875.1
GCA_001527015.1
GCA_001527105.1
GCA_001527325.1
GCA_902499185.1
GCA_001536805.1
GCA_001539165.1
GCA_001546975.1
GCA_026783005.1
GCA_023926355.1
GCA_023926455.1
GCA_023926565.1
GCA_023926655.1
GCA_023926765.1
GCA_023926865.1
GCA_023926965.1
GCA_023927065.1
GCA_023927135.1
GCA_023930315.1
GCA_023930425.1
GCA_023930485.1
GCA_023930525.1
GCA_023930635.1
GCA_023930685.1
GCA_023930725.1
GCA_023930945.1
GCA_023931045.1
GCA_023931145.1
GCA_023931245.1
GCA_023931345.1
GCA_023931445.1
GCA_023931545.1
GCA_023931585.1
GCA_023931635.1
GCA_023931745.1
GCA_023931765.1
GCA_023931845.1
GCA_023931865.1
GCA_023931885.1
GCA_023931955.1
GCA_023931985.1
GCA_023926385.1
GCA_023926485.1
GCA_023926585.1
GCA_023926685.1
GCA_023926745.1
GCA_023926785.1
GCA_023926805.1
GCA_023926885.1
GCA_023926925.1
GCA_023926985.1
GCA_023927005.1
GCA_023927105.1
GCA_023930415.1
GCA_023930535.1
GCA_023930755.1
GCA_023930855.1
GCA_023930975.1
GCA_023931065.1
GCA_023931165.1
GCA_023931265.1
GCA_023931365.1
GCA_023931465.1
GCA_023931495.1
GCA_023931565.1
GCA_023931665.1
GCA_023931685.1
GCA_023931785.1
GCA_023926405.1
GCA_023926505.1
GCA_023926605.1
GCA_023926635.1
GCA_023926705.1
GCA_023926725.1
GCA_023926825.1
GCA_023926905.1
GCA_023927025.1
GCA_023927045.1
GCA_023930405.1
GCA_023930555.1
GCA_023930625.1
GCA_023930645.1
GCA_023930785.1
GCA_023930885.1
GCA_023930965.1
GCA_023931085.1
GCA_023931105.1
GCA_023931185.1
GCA_023931195.1
GCA_023931285.1
GCA_023931305.1
GCA_023931385.1
GCA_023931405.1
GCA_023931485.1
GCA_018499115.1
GCA_018499395.1
GCA_900459445.1
GCA_027674625.1
GCA_027675305.1
GCA_027675525.1
GCA_027675965.1
GCA_027676605.1
GCA_902373735.2
GCA_018531065.1
GCA_000154985.1
GCA_016127275.1
GCA_027674965.1
GCA_027675225.1
GCA_027675345.1
GCA_027675425.1
GCA_027675545.1
GCA_027675655.1
GCA_027675685.1
GCA_027676245.1
GCA_027676685.1
GCA_027664625.1
GCA_023926345.1
GCA_023926425.1
GCA_023926445.1
GCA_023926545.1
GCA_023926625.1
GCA_023926835.1
GCA_023926915.1
GCA_023927035.1
GCA_023927125.1
GCA_023930495.1
GCA_023930545.1
GCA_023930595.1
GCA_023930695.1
GCA_023930745.1
GCA_023930795.1
GCA_023930825.1
GCA_023930845.1
GCA_023930905.1
GCA_023930925.1
GCA_023931005.1
GCA_023931025.1
GCA_023931125.1
GCA_023931225.1
GCA_023931325.1
GCA_023931425.1
GCA_023931505.1
GCA_023931625.1
GCA_023931715.1
GCA_023931825.1
GCA_023931925.1
GCA_032841275.1
GCA_034088065.1
GCA_028994725.1
GCA_027675125.1
GCA_027675365.1
GCA_027676405.1
GCA_027674615.1
GCA_027675065.1
GCA_027675395.1
GCA_001477615.1
GCA_026782965.1
GCA_027723645.1
GCA_027723865.1
GCA_027723925.1
GCA_027723585.1
GCA_018499185.1
GCA_018499205.1
GCA_018499665.1
GCA_023931595.1
GCA_023931705.1
GCA_023931805.1
GCA_023931895.1
GCA_023931945.1
GCA_023931995.1
GCA_023932105.1
GCA_000246835.1
GCA_034376595.1
GCA_034377205.1
GCA_025698865.1
GCA_026004955.1
GCA_036351035.1
GCA_036351475.1
GCA_036277575.1
GCA_036788335.1
GCA_036835265.1
GCA_023653175.1
GCA_031412215.1
GCA_024642335.1
GCA_024642565.1
GCA_002733035.1
GCA_009993635.1
GCA_003447855.1
GCA_003483125.1
GCA_009993605.1
GCA_003451125.1
GCA_003484325.1
GCA_003505415.1
GCA_016765145.1
GCA_016765475.1
GCA_016764075.1
GCA_029936635.1
GCA_029937545.1
GCA_029934985.1
GCA_027311945.1
GCA_032250575.1
GCA_003503515.1
GCA_003504375.1
GCA_003518865.1
GCA_003511365.1
GCA_003511665.1
GCA_017640565.1
GCA_003511505.1
GCA_034111685.1
GCA_034366865.1
GCA_035194505.1
GCA_035465035.1
GCA_030066995.1
GCA_036350735.1
GCA_036351135.1
GCA_036351695.1
GCA_036353345.1
GCA_013001185.1
GCA_013001165.1
GCA_013822025.1
GCA_013911865.1
GCA_028823265.1
GCA_023653115.1
GCA_963691825.1
GCA_035461545.1
GCA_022450365.1
GCA_036518055.1
GCA_036770765.1
GCA_035458185.1
GCA_030827395.1
GCA_036351595.1
GCA_038133525.1
GCA_036845645.1
GCA_024305245.1
GCA_030682195.1
GCA_011765465.1
GCA_003498175.1
GCA_003455875.1
GCA_012269825.1
GCA_003539155.1
GCA_003526315.1
GCA_003530435.1
GCA_003530775.1
GCA_019739335.1
GCA_003518325.1
GCA_004213435.1
GCA_028218455.1
GCA_020629385.1
GCA_017640525.1
GCA_017643265.1
GCA_022450245.1
GCA_018678975.1
GCA_028229835.1
GCA_029941805.1
GCA_030065195.1
GCA_030148605.1
GCA_002701305.1
GCA_002683935.1
GCA_002695185.1
GCA_012269915.1
GCA_012270475.1
GCA_013214865.1
GCA_003488045.1
GCA_003451755.1
GCA_003521385.1
GCA_003530415.1
GCA_003521355.1
GCA_003524515.1
GCA_013822445.1
GCA_013823025.1
GCA_013822125.1
GCA_030731635.1
GCA_013214365.1
GCA_020446625.1
GCA_030725865.1
GCA_013822695.1
GCA_013823045.1
GCA_021154925.1
GCA_026708635.1
GCA_035907055.1
GCA_022824145.1
GCA_026709005.1
GCA_016711185.1
GCA_016704435.1
GCA_031425795.1
GCA_003519265.1
GCA_027482795.1
GCA_030065095.1
GCA_020250125.1
GCA_020250135.1
GCA_020250265.1
GCA_020250365.1
GCA_020250465.1
GCA_020250555.1
GCA_020250655.1
GCA_020250845.1
GCA_020250965.1
GCA_020251165.1
GCA_020250175.1
GCA_020250305.1
GCA_020250405.1
GCA_020250505.1
GCA_020250795.1
GCA_020250825.1
GCA_020250925.1
GCA_020251075.1
GCA_020637595.1
GCA_021300335.1
GCA_021300415.1
GCA_020250145.1
GCA_020250385.1
GCA_020250485.1
GCA_020250585.1
GCA_020250785.1
GCA_020250985.1
GCA_020251005.1
GCA_020251025.1
GCA_020251065.1
GCA_020251085.1
GCA_022340385.1
GCA_027485325.1
GCA_027489175.1
GCA_037619735.1
GCA_027484145.1
GCA_003529785.1
GCA_003536295.1
GCA_003538565.1
GCA_003477325.1
GCA_027484865.1
GCA_027484985.1
GCA_027487395.1
GCA_027487575.1
GCA_020285365.1
GCA_020637555.1
GCA_026709485.1
GCA_027489815.1
GCA_027490955.1
GCA_030066215.1
GCA_003445535.1
GCA_013821825.1
GCA_020250345.1
GCA_020250445.1
GCA_020250515.1
GCA_020250545.1
GCA_020250625.1
GCA_020250635.1
GCA_020250835.1
GCA_020250945.1
GCA_020251035.1
GCA_020251135.1
GCA_013204485.1
GCA_020637515.1
GCA_013824055.1
GCA_013824045.1
GCA_029168575.1
GCA_000248295.2
GCA_946482105.1
GCA_946480235.1
GCA_016502445.1
GCA_016502515.1
GCA_016576965.1
GCA_006334895.1
GCA_036794165.1
GCA_017592385.1
GCA_029916945.1
GCA_031326185.1
GCA_029916905.1
GCA_037028275.1
GCA_037028765.1
GCA_009000535.1
GCA_008995815.1
GCA_008996455.1
GCA_016103405.1
GCA_016502465.1
GCA_016502565.1
GCA_016508365.1
GCA_016508395.1
GCA_016613445.2
GCA_963520815.1
GCA_025514115.1
GCA_025514375.1
GCA_025514575.1
GCA_025514795.1
GCA_025514515.1
GCA_025514915.1
GCA_036761135.1
GCA_037028245.1
GCA_037028945.1
GCA_037028045.1
GCA_037028235.1
GCA_037028445.1
GCA_013346635.1
GCA_013433215.1
GCA_013433185.1
GCA_028614395.1
GCA_001055215.1
GCA_030329445.1
GCA_016502345.1
GCA_027854545.1
GCA_016576845.1
GCA_016502275.1
GCA_016502505.1
GCA_943912435.1
GCA_008991265.1
GCA_008991785.1
GCA_008993855.1
GCA_008997825.1
GCA_008986045.1
GCA_000753985.1
GCA_025513465.1
GCA_037027905.1
GCA_037028285.1
GCA_025716975.1
GCA_026341535.1
GCA_002813045.1
GCA_037151495.1
GCA_023757595.1
GCA_030739495.1
GCA_016093205.2
GCA_025562515.1
GCA_025562335.1
GCA_003670255.1
GCA_013433175.1
GCA_013433235.1
GCA_001500155.3
GCA_031196745.1
GCA_016508445.1
GCA_016508545.1
GCA_032100145.1
GCA_006334885.1
GCA_009013635.1
GCA_009007315.1
GCA_008998295.1
GCA_027941695.1
GCA_000825165.1
GCA_009912575.1
GCA_008990425.1
GCA_008977645.1
GCA_009013675.1
GCA_031454355.1
GCA_032071805.1
GCA_013346565.1
GCA_013346625.1
GCA_033142125.1
GCA_013346575.1
GCA_013346585.1
GCA_029601595.1
GCA_000368505.1
GCA_000368925.1
GCA_001680455.1
GCA_028863445.1
GCA_001864205.1
GCA_001864245.1
GCA_029100495.1
GCA_029100515.1
GCA_029194285.1
GCA_000248315.2
GCA_000314595.1
GCA_002137015.1
GCA_002137515.1
GCA_002145205.1
GCA_946221335.1
GCA_029194265.1
GCA_015602685.1
GCA_022449035.1
GCA_022937625.1
GCA_022937685.1
GCA_016502625.1
GCA_016508485.1
GCA_006367385.1
GCA_036530935.1
GCA_036731345.1
GCA_036731405.1
GCA_036810145.1
GCA_036832875.1
GCA_036832915.1
GCA_036780645.1
GCA_017693085.1
GCA_017837705.1
GCA_017837745.1
GCA_017837805.1
GCA_029847615.1
GCA_018139245.1
GCA_018139265.1
GCA_018139345.1
GCA_018139395.1
GCA_018139445.1
GCA_018139465.1
GCA_029847875.1
GCA_037008025.1
GCA_902386145.1
GCA_031991505.1
GCA_032081905.1
GCA_038020585.1
GCA_031988445.1
GCA_032087215.1
GCA_031976775.1
GCA_032007965.1
GCA_032012945.1
GCA_032016085.1
GCA_032070905.1
GCA_032073485.1
GCA_032101225.1
GCA_031977495.1
GCA_031978075.1
GCA_031978465.1
GCA_031979865.1
GCA_031980365.1
GCA_031983405.1
GCA_032010125.1
GCA_032010435.1
GCA_032013025.1
GCA_032015125.1
GCA_032104805.1
GCA_032107385.1
GCA_002320905.1
GCA_002365835.1
GCA_002421045.1
GCA_002431125.1
GCA_002454625.1
GCA_002421165.1
GCA_009002455.1
GCA_002383085.1
GCA_002385085.1
GCA_008995755.1
GCA_008998055.1
GCA_009000675.1
GCA_009001155.1
GCA_008994735.1
GCA_008995935.1
GCA_019048685.1
GCA_003006925.1
GCA_003007235.1
GCA_003007575.1
GCA_003072045.1
GCA_009588945.1
GCA_009645875.1
GCA_016502835.1
GCA_900494785.1
GCA_016507645.1
GCA_900496715.1
GCA_016502475.1
GCA_016507505.1
GCA_003450325.1
GCA_900495435.1
GCA_003485105.1
GCA_016515385.2
GCA_029871505.1
GCA_017837835.1
GCA_017693035.1
GCA_017693155.1
GCA_017837665.1
GCA_017837765.1
GCA_017837875.1
GCA_017837895.1
GCA_017837655.1
GCA_017837695.1
GCA_017837735.1
GCA_017837795.1
GCA_017837845.1
GCA_003517345.1
GCA_003947625.1
GCA_034301735.1
GCA_938040225.1
GCA_034299035.1
GCA_028334925.1
GCA_018224355.1
GCA_018139195.1
GCA_018139275.1
GCA_018139385.1
GCA_030139075.1
GCA_030139775.1
GCA_030140225.1
GCA_030141535.1
GCA_025514895.1
GCA_030139675.1
GCA_030140145.1
GCA_030140375.1
GCA_030141235.1
GCA_025513995.1
GCA_000802905.1
GCA_031581885.1
GCA_030187175.2
GCA_031998925.1
GCA_032056965.1
GCA_032062965.1
GCA_031983325.1
GCA_031983905.1
GCA_032053045.1
GCA_018863265.1
GCA_031986205.1
GCA_031987065.1
GCA_031990745.1
GCA_032051235.1
GCA_032055625.1
GCA_032082905.1
GCA_030055695.1
GCA_030055915.1
GCA_036528695.1
GCA_036721005.1
GCA_025736915.1
GCA_036831845.1
GCA_032088435.1
GCA_032088475.1
GCA_032089695.1
GCA_032091895.1
GCA_036844165.1
GCA_036940455.1
GCA_000814165.3
GCA_037028545.1
GCA_037028955.1
GCA_030137105.1
GCA_030137325.1
GCA_030140465.1
GCA_030141425.1
GCA_028614515.1
GCA_026325535.1
GCA_037104845.1
GCA_033034515.1
GCA_038020555.1
GCA_000300635.1
GCA_000368085.1
GCA_028614435.1
GCA_021145345.1
GCA_038441185.1
GCA_014560415.1
GCA_033903245.1
GCA_900476845.2
GCA_007680125.1
GCA_007680215.1
GCA_030364195.1
GCA_030364235.1
GCA_030364275.1
GCA_027915435.1
GCA_027915455.1
GCA_027915655.1
GCA_028176175.1
GCA_023925945.1
GCA_016918775.1
GCA_016919205.1
GCA_021460585.1
GCA_021384275.1
GCA_021394605.1
GCA_034303195.1
GCA_034303775.1
GCA_034303915.1
GCA_034305725.1
GCA_018139165.1
GCA_018139295.1
GCA_018139365.1
GCA_030552385.1
GCA_030552735.1
GCA_030555075.1
GCA_008993175.1
GCA_018863355.1
GCA_008994355.1
GCA_008997595.1
GCA_030554355.1
GCA_008986985.1
GCA_008983005.1
GCA_008983505.1
GCA_008984125.1
GCA_946055385.1
GCA_001861705.1
GCA_035615135.1
GCA_022395495.1
GCA_001863655.1
GCA_023002125.1
GCA_022937615.1
GCA_022938045.1
GCA_002082665.1
GCA_001867335.2
GCA_034302695.1
GCA_034308245.1
GCA_034308745.1
GCA_036757725.1
GCA_036784565.1
GCA_036858075.1
GCA_025514655.1
GCA_036740555.1
GCA_036740575.1
GCA_036802245.1
GCA_036940525.1
GCA_002137075.1
GCA_037148135.1
GCA_037150735.1
GCA_026622615.1
GCA_002331545.1
GCA_002332705.1
GCA_002333365.1
GCA_002352835.1
GCA_002430345.1
GCA_002434135.1
GCA_002387805.1
GCA_002471165.1
GCA_031156995.1
GCA_031157095.1
GCA_002333295.1
GCA_002338175.1
GCA_002384525.1
GCA_002385165.1
GCA_002322145.1
GCA_031156975.1
GCA_031157055.1
GCA_031157075.1
GCA_031158335.1
GCA_031158445.1
GCA_031158485.1
GCA_002420985.1
GCA_036820015.1
GCA_002295745.1
GCA_036776435.1
GCA_002420605.1
GCA_036794145.1
GCA_002294545.1
GCA_002340465.1
GCA_002362715.1
GCA_002414745.1
GCA_002418425.1
GCA_036731325.1
GCA_038426305.1
GCA_036832895.1
GCA_037032065.1
GCA_022677105.3
GCA_031102785.2
GCA_036940425.1
GCA_037148315.1
GCA_037150355.1
GCA_003143895.1
GCA_030552155.1
GCA_038020445.1
GCA_003007175.1
GCA_003007555.1
GCA_003240495.1
GCA_900494855.1
GCA_900495105.1
GCA_900495365.1
GCA_946998395.1
GCA_025514625.1
GCA_025514735.1
GCA_003525285.1
GCA_000931675.1
GCA_000931775.1
GCA_001056825.1
GCA_000931795.1
GCA_028614205.1
GCA_026311115.1
GCA_004295305.1
GCA_000301695.1
GCA_000301775.1
GCA_003444975.1
GCA_003569685.1
GCA_003542915.1
GCA_003843725.1
GCA_030137345.1
GCA_030139485.1
GCA_030140085.1
GCA_030136885.1
GCA_030137385.1
GCA_003359505.2
GCA_003359375.2
GCA_027852095.1
GCA_020113175.1
GCA_005281455.1
GCA_030177255.1
GCA_000529215.1
GCA_000694975.1
GCA_028023185.1
GCA_028175565.1
GCA_028176025.1
GCA_030322945.1
GCA_029100445.1
GCA_001414835.1
GCA_001433095.1
GCA_001415395.1
GCA_014840195.1
GCA_001862695.1
GCA_030380845.1
GCA_031973795.1
GCA_031973895.1
GCA_031974495.1
GCA_032064945.1
GCA_032066065.1
GCA_032069125.1
GCA_016506105.1
GCA_031977155.1
GCA_032002745.1
GCA_032005065.1
GCA_032007645.1
GCA_032008725.1
GCA_032098405.1
GCA_032087395.1
GCA_031994285.1
GCA_031994485.1
GCA_032058965.1
GCA_032060285.1
GCA_032060485.1
GCA_032088235.1
GCA_021460605.1
GCA_017377435.1
GCA_007680245.1
GCA_017693075.1
GCA_000775795.1
GCA_000775895.1
GCA_002161975.1
GCA_002144915.1
GCA_002166815.1
GCA_008086325.1
GCA_018139175.1
GCA_018139285.1
GCA_018139425.1
GCA_018139515.1
GCA_008978105.1
GCA_009007215.1
GCA_009009975.1
GCA_008977335.1
GCA_008977755.1
GCA_008982145.1
GCA_009013715.1
GCA_009014135.1
GCA_008975785.1
GCA_028440465.1
GCA_030555555.1
GCA_030552135.1
GCA_008984405.1
GCA_023259605.1
GCA_008986925.1
GCA_008987925.1
GCA_009013595.1
GCA_009014215.1
GCA_008978205.1
GCA_008979945.1
GCA_009008675.1
GCA_009013155.1
GCA_009013975.1
GCA_023601915.1
GCA_030541095.1
GCA_030552245.1
GCA_009645555.1
GCA_000836055.1
GCA_002452475.1
GCA_002381845.1
GCA_000949695.1
GCA_000949715.1
GCA_002429525.1
GCA_000949675.1
GCA_002415405.1
GCA_002478605.1
GCA_002634315.1
GCA_002951295.1
GCA_030363955.1
GCA_030364035.1
GCA_010608035.1
GCA_010604585.1
GCA_900495745.1
GCA_900496685.1
GCA_003453175.1
GCA_900496675.1
GCA_031581755.1
GCA_028863355.1
GCA_028863455.1
GCA_029100455.1
GCA_028878425.1
GCA_003482725.1
GCA_031977965.1
GCA_031979705.1
GCA_031980005.1
GCA_031980105.1
GCA_031980145.1
GCA_031980395.1
GCA_031981825.1
GCA_032009585.1
GCA_003529265.1
GCA_031979585.1
GCA_031980885.1
GCA_031981605.1
GCA_032016365.1
GCA_032073725.1
GCA_028613705.1
GCA_028751665.1
GCA_003359355.2
GCA_003359395.2
GCA_003359435.2
GCA_031974935.1
GCA_032000845.1
GCA_032094255.1
GCA_031975375.1
GCA_031977315.1
GCA_032001805.1
GCA_032003765.1
GCA_032005385.1
GCA_032072825.1
GCA_032101705.1
GCA_004792395.1
GCA_030755715.1
GCA_031158315.1
GCA_031158555.1
GCA_032104965.1
GCA_032108165.1
GCA_963515245.1
GCA_031157015.1
GCA_014218925.1
GCA_031157035.1
GCA_031158255.1
GCA_031158435.1
GCA_000368605.1
GCA_036964745.1
GCA_036964845.1
GCA_036967165.1
GCA_012275795.1
GCA_012275855.1
GCA_012276365.1
GCA_012276455.1
GCA_013004185.1
GCA_013004165.1
GCA_036964825.1
GCA_036964785.1
GCA_019778445.1
GCA_019778505.1
GCA_019778555.1
GCA_019778595.1
GCA_019778625.1
GCA_019778645.1
GCA_019778695.1
GCA_019778725.1
GCA_019778805.1
GCA_019778925.1
GCA_019779025.1
GCA_019779115.1
GCA_019779205.1
GCA_019779325.1
GCA_019779625.1
GCA_019779815.1
GCA_019779835.1
GCA_019779925.1
GCA_021052325.1
GCA_002008165.1
GCA_036964765.1
GCA_010668165.1
GCA_012275785.1
GCA_012275885.1
GCA_012275995.1
GCA_012276015.1
GCA_012276585.1
GCA_013004195.1
GCA_004329795.1
GCA_019778425.1
GCA_019778485.1
GCA_019778565.1
GCA_019778885.1
GCA_019778905.1
GCA_019778985.1
GCA_019779005.1
GCA_019779085.1
GCA_019779185.1
GCA_019779305.1
GCA_019779395.1
GCA_019779495.1
GCA_019779595.1
GCA_019779705.1
GCA_019778435.1
GCA_019778545.1
GCA_019778655.1
GCA_019778765.1
GCA_019778865.1
GCA_019778965.1
GCA_019779065.1
GCA_019779105.1
GCA_019779155.1
GCA_019779265.1
GCA_019779285.1
GCA_019779365.1
GCA_019779385.1
GCA_019779425.1
GCA_019779525.1
GCA_019779685.1
GCA_019779725.1
GCA_019779785.1
GCA_019779885.1
GCA_019779935.1
GCA_004329785.1
GCA_004329805.1
GCA_017315145.1
GCA_010119525.1
GCA_013004175.1
GCA_013004155.1
GCA_004346285.1
GCA_019778525.1
GCA_019778685.1
GCA_019778745.1
GCA_019778795.1
GCA_019778835.1
GCA_019778935.1
GCA_019779045.1
GCA_019779145.1
GCA_019779165.1
GCA_019779245.1
GCA_019779345.1
GCA_019779435.1
GCA_019779465.1
GCA_019779485.1
GCA_019779535.1
GCA_019779565.1
GCA_019779585.1
GCA_019779635.1
GCA_019779665.1
GCA_019779735.1
GCA_019779765.1
GCA_019779795.1
GCA_019779865.1
GCA_014192445.1
GCA_000365345.1
GCA_014751545.1
GCA_026891415.1
GCA_000365285.1
GCA_000400795.1
GCA_033100015.1
GCA_033100035.1
GCA_033099915.1
GCA_033099995.1
GCA_016404925.1
GCA_016404895.1
GCA_016404885.1
GCA_017161585.1
GCA_027920765.2
GCA_033099975.1
GCA_032681045.1
GCA_020406975.1
GCA_026891395.1
GCA_026891515.1
GCA_000474655.1
GCA_001417915.1
GCA_001644705.1
GCA_001401705.2
GCA_000511285.2
GCA_002924265.1
GCA_026891295.1
GCA_026891405.1
GCA_002846975.1
GCA_009874305.1
GCA_009874395.1
GCA_009874405.1
GCA_009873555.1
GCA_009874415.1
GCA_000831935.2
GCA_027920785.2
GCA_000400565.1
GCA_013334145.1
GCA_013334165.1
GCA_013334185.1
GCA_003600975.1
GCA_001401695.1
GCA_016404945.1
GCA_002846995.1
GCA_002921195.1
GCA_003600995.1
GCA_013339815.1
GCA_013339845.1
GCA_003718335.1
GCA_001506125.1
GCA_013334125.1
GCA_013339795.1
GCA_013339875.1
GCA_000368845.1
GCA_025562495.1
GCA_025723105.1
GCA_022449065.1
GCA_016726345.1
GCA_943914535.1
GCA_029836995.1
GCA_029837055.1
GCA_029844535.1
GCA_029844945.1
GCA_037028185.1
GCA_902386035.1
GCA_032051635.1
GCA_031993505.1
GCA_032009205.1
GCA_032013045.1
GCA_032074265.1
GCA_002501405.1
GCA_002323285.1
GCA_002454515.1
GCA_009004075.1
GCA_009004235.1
GCA_008994615.1
GCA_008994835.1
GCA_029844785.1
GCA_029844985.1
GCA_945952615.1
GCA_029960475.1
GCA_003526225.1
GCA_003966675.1
GCA_038432355.1
GCA_025514675.1
GCA_025513455.1
GCA_025513575.1
GCA_025514815.1
GCA_025515015.1
GCA_032060385.1
GCA_031998565.1
GCA_032057245.1
GCA_032088615.1
GCA_032090445.1
GCA_000949835.1
GCA_037027955.1
GCA_037028055.1
GCA_037028125.1
GCA_037028725.1
GCA_037028865.1
GCA_037029045.1
GCA_963516045.1
GCA_037027945.1
GCA_037028475.1
GCA_963526565.1
GCA_028614335.1
GCA_000248135.2
GCA_027855375.1
GCA_016726205.1
GCA_901873655.1
GCA_001485045.1
GCA_008982285.1
GCA_030187555.2
GCA_025513275.1
GCA_025514275.1
GCA_025514555.1
GCA_025514965.1
GCA_025723145.1
GCA_037027735.1
GCA_037028145.1
GCA_037032095.1
GCA_002434105.1
GCA_002332885.1
GCA_036802145.1
GCA_002362745.1
GCA_002294155.1
GCA_002345755.1
GCA_002391885.1
GCA_002476835.1
GCA_002432925.1
GCA_037027765.1
GCA_002943125.1
GCA_025562315.1
GCA_025562295.1
GCA_025514305.1
GCA_025514835.1
GCA_003526865.1
GCA_025723125.1
GCA_001056675.1
GCA_029836735.1
GCA_029837235.1
GCA_029838025.1
GCA_029840255.1
GCA_000368825.1
GCA_029844745.1
GCA_029836815.1
GCA_029837395.1
GCA_003569495.1
GCA_003947785.1
GCA_032005485.1
GCA_032003345.1
GCA_032006185.1
GCA_032070705.1
GCA_032060265.1
GCA_031995105.1
GCA_022449115.1
GCA_009011215.1
GCA_009011415.1
GCA_009011735.1
GCA_009012695.1
GCA_009012765.1
GCA_009013235.1
GCA_009013255.1
GCA_009013335.1
GCA_008981225.1
GCA_008981805.1
GCA_009011615.1
GCA_009012055.1
GCA_009012175.1
GCA_009012875.1
GCA_009013215.1
GCA_009013315.1
GCA_009013415.1
GCA_009004035.1
GCA_029837575.1
GCA_008981245.1
GCA_008982065.1
GCA_009014155.1
GCA_008979885.1
GCA_008981105.1
GCA_008982325.1
GCA_009013795.1
GCA_009011315.1
GCA_009013375.1
GCA_002337895.1
GCA_000949815.1
GCA_002294685.1
GCA_000934145.1
GCA_002386595.1
GCA_002872035.1
GCA_031982895.1
GCA_031980805.1
GCA_032017685.1
GCA_032018325.1
GCA_032074985.1
GCA_028614465.1
GCA_032513225.1
GCA_031974835.1
GCA_031999255.1
GCA_032066305.1
GCA_032099405.1
GCA_029844825.1
GCA_000369885.1
GCA_000155915.2
GCA_001936235.1
GCA_000466805.1
GCA_000161895.2
GCA_946997055.1
GCA_021494985.1
GCA_947090395.1
GCA_947254225.1
GCA_947254315.1
GCA_022455835.1
GCA_022456555.1
GCA_022457555.1
GCA_022457605.1
GCA_022453965.1
GCA_026184025.1
GCA_026184135.1
GCA_022454195.1
GCA_022454245.1
GCA_022752555.1
GCA_022753565.1
GCA_022753685.1
GCA_022754905.1
GCA_022756305.1
GCA_022756485.1
GCA_022757025.1
GCA_022757225.1
GCA_022757545.1
GCA_022757745.1
GCA_027155785.1
GCA_027155885.1
GCA_027160725.1
GCA_027155925.1
GCA_007786085.1
GCA_007786155.1
GCA_007786145.1
GCA_018094625.1
GCA_038149725.1
GCA_038149745.1
GCA_008726325.1
GCA_008727025.1
GCA_008728065.1
GCA_009730255.1
GCA_033804085.1
GCA_033804105.1
GCA_032377035.1
GCA_027584175.1
GCA_018371565.1
GCA_951857025.1
GCA_951863425.1
GCA_951863465.1
GCA_947036435.1
GCA_963510245.1
GCA_963511155.1
GCA_963513215.1
GCA_030217465.1
GCA_030218485.1
GCA_030215165.1
GCA_030218635.1
GCA_030218735.1
GCA_947089995.1
GCA_032377315.1
GCA_001012685.1
GCA_001012675.1
GCA_030215235.1
GCA_030218205.1
GCA_030218705.1
GCA_030226565.1
GCA_030226935.1
GCA_030229985.1
GCA_032376755.1
GCA_027155585.1
GCA_027155795.1
GCA_027155915.1
GCA_021495305.1
GCA_033804025.1
GCA_033804065.1
GCA_007786095.1
GCA_022456535.1
GCA_022456915.1
GCA_022457615.1
GCA_022753065.1
GCA_022757305.1
GCA_022757565.1
GCA_022751665.1
GCA_022751895.1
GCA_022752585.1
GCA_022753425.1
GCA_022754335.1
GCA_022755745.1
GCA_022756265.1
GCA_027583935.1
GCA_027584115.1
GCA_027584135.1
GCA_021495005.1
GCA_021495105.1
GCA_008726405.1
GCA_008727085.1
GCA_008728115.1
GCA_001436455.1
GCA_022758065.1
GCA_033804125.1
GCA_022756355.1
GCA_022757185.1
GCA_022757385.1
GCA_022757975.1
GCA_022751525.1
GCA_022751595.1
GCA_022752115.1
GCA_022752295.1
GCA_022752415.1
GCA_022752445.1
GCA_022752835.1
GCA_022753545.1
GCA_022755685.1
GCA_022755785.1
GCA_022755865.1
GCA_022755975.1
GCA_022756475.1
GCA_022757005.1
GCA_022757405.1
GCA_946999415.1
GCA_947254325.1
GCA_026184075.1
GCA_026183995.1
GCA_002863405.1
GCA_027155725.1
GCA_027155805.1
GCA_027155905.1
GCA_027155965.1
GCA_012029775.1
GCA_012030285.1
GCA_019459545.1
GCA_000159335.1
GCA_030211725.1
GCA_001742045.1
GCA_027160745.1
GCA_951857035.1
GCA_951863505.1
GCA_007785915.1
GCA_007786055.1
GCA_007785825.1
GCA_007785935.1
GCA_007786035.1
GCA_007786135.1
GCA_007786225.1
GCA_022456675.1
GCA_022457585.1
GCA_022454235.1
GCA_022454595.1
GCA_022454995.1
GCA_022456225.1
GCA_022456585.1
GCA_022457015.1
GCA_008726555.1
GCA_008726585.1
GCA_011029225.1
GCA_001012665.1
GCA_001012745.1
GCA_001012655.1
GCA_001012735.1
GCA_011714655.1
GCA_002848045.1
GCA_951856945.1
GCA_951863445.1
GCA_951863495.1
GCA_951856875.1
GCA_951856975.1
GCA_951863435.1
GCA_951863475.1
GCA_951863455.1
GCA_963512235.1
GCA_963513365.1
GCA_011714625.1
GCA_012029675.1
GCA_033803585.1
GCA_033804045.1
GCA_033804145.1
GCA_000162335.1
GCA_000162435.1
GCA_000175035.1
GCA_000372345.1
GCA_000419665.1
GCA_002864955.1
GCA_002865035.1
GCA_002865045.1
GCA_002865155.1
GCA_002865185.1
GCA_002865215.1
GCA_002865025.1
GCA_002865125.1
GCA_002865265.1
GCA_009601655.1
GCA_009599705.1
GCA_009599775.1
GCA_009599825.1
GCA_033792265.1
GCA_033716915.1
GCA_033717005.1
GCA_033717105.1
GCA_033717205.1
GCA_033717305.1
GCA_033716925.1
GCA_033717355.1
GCA_033717475.1
GCA_033717495.1
GCA_033717575.1
GCA_033717665.1
GCA_033717775.1
GCA_033717935.1
GCA_033718375.1
GCA_033718415.1
GCA_033718475.1
GCA_033718495.1
GCA_033718575.1
GCA_033718595.1
GCA_033718615.1
GCA_033718675.1
GCA_033718695.1
GCA_033718735.1
GCA_033718795.1
GCA_033718835.1
GCA_033719135.1
GCA_033719195.1
GCA_033719295.1
GCA_033719395.1
GCA_033719435.1
GCA_033719495.1
GCA_025200695.1
GCA_004001945.1
GCA_004002375.1
GCA_004002725.1
GCA_004017565.1
GCA_004003955.1
GCA_004017585.1
GCA_034628625.1
GCA_034634015.1
GCA_034638195.1
GCA_034633995.1
GCA_000378785.1
GCA_000427485.1
GCA_033716895.1
GCA_033717025.1
GCA_033717045.1
GCA_033717125.1
GCA_033717145.1
GCA_033717225.1
GCA_033717245.1
GCA_033717285.1
GCA_033717325.1
GCA_033717375.1
GCA_033717415.1
GCA_033717455.1
GCA_033717545.1
GCA_033717595.1
GCA_033717615.1
GCA_033717695.1
GCA_033717735.1
GCA_033717795.1
GCA_033717825.1
GCA_033717995.1
GCA_033718035.1
GCA_033718195.1
GCA_033718215.1
GCA_033718295.1
GCA_033718315.1
GCA_033718395.1
GCA_033718515.1
GCA_033718655.1
GCA_033718715.1
GCA_033718815.1
GCA_033718905.1
GCA_033718955.1
GCA_033719015.1
GCA_033719315.1
GCA_033719335.1
GCA_033719415.1
GCA_033719515.1
GCA_033719535.1
GCA_033719595.1
GCA_033719615.1
GCA_033716985.1
GCA_033717085.1
GCA_033717185.1
GCA_033717395.1
GCA_033717435.1
GCA_033717535.1
GCA_033717635.1
GCA_033717715.1
GCA_033717745.1
GCA_033717815.1
GCA_033717855.1
GCA_033717955.1
GCA_033718055.1
GCA_033718095.1
GCA_033718155.1
GCA_033718255.1
GCA_033718355.1
GCA_033718455.1
GCA_033718555.1
GCA_033718755.1
GCA_033718775.1
GCA_033718855.1
GCA_033718875.1
GCA_033718895.1
GCA_033718965.1
GCA_033718995.1
GCA_033719055.1
GCA_033719075.1
GCA_033719095.1
GCA_033719175.1
GCA_033719215.1
GCA_033719275.1
GCA_033719375.1
GCA_033719475.1
GCA_033719555.1
GCA_033719655.1
GCA_033792245.1
GCA_007827675.1
GCA_007827695.1
GCA_007827875.1
GCA_017571565.1
GCA_034630705.1
GCA_034629665.1
GCA_034631695.1
GCA_034632515.1
GCA_017571595.2
GCA_002864985.1
GCA_002865225.1
GCA_009599935.1
GCA_009601295.1
GCA_002864945.1
GCA_002865005.1
GCA_002865055.1
GCA_002865105.1
GCA_002865145.1
GCA_002865205.1
GCA_009599855.1
GCA_009601285.1
GCA_004002305.1
GCA_004002365.1
GCA_004004015.1
GCA_004004025.1
GCA_004004045.1
GCA_901933175.1
GCA_004002265.1
GCA_004002285.1
GCA_004002295.1
GCA_004002395.1
GCA_000419785.1
GCA_007827735.1
GCA_007828595.1
GCA_007827705.1
GCA_009599955.1
GCA_009599905.1
GCA_009601305.1
GCA_009601495.1
GCA_004004695.1
GCA_004002155.1
GCA_004002565.1
GCA_004002595.1
GCA_004004485.1
GCA_033716935.1
GCA_033717065.1
GCA_033717165.1
GCA_033717265.1
GCA_033716945.1
GCA_033717515.1
GCA_033717655.1
GCA_033717915.1
GCA_033717975.1
GCA_033718015.1
GCA_033718075.1
GCA_033718115.1
GCA_033718135.1
GCA_033718175.1
GCA_033718235.1
GCA_033718275.1
GCA_033718335.1
GCA_033718435.1
GCA_033718535.1
GCA_033718635.1
GCA_033718935.1
GCA_033719035.1
GCA_033719115.1
GCA_033719155.1
GCA_033719235.1
GCA_033719255.1
GCA_033719345.1
GCA_033719455.1
GCA_033719575.1
GCA_033719635.1
GCA_033719675.1
GCA_000017145.1
GCA_021052565.1
GCA_900015215.1
GCA_949475265.1
GCA_949458695.1
GCA_949509995.1
GCA_949501385.1
GCA_949501145.1
GCA_949399035.1
GCA_949387185.1
GCA_910585325.1
GCA_949506245.1
GCA_949457665.1
GCA_949426095.1
GCA_949492695.1
GCA_949501085.1
GCA_949465285.1
GCA_949446625.1
GCA_949461595.1
GCA_949497465.1
GCA_949463555.1
GCA_948792705.1
GCA_948930275.1
GCA_948807035.1
GCA_948878315.1
GCA_948900185.1
GCA_948931575.1
GCA_948684265.1
GCA_948763205.1
GCA_948702405.1
GCA_949040755.1
GCA_948888685.1
GCA_949059815.1
GCA_948550565.1
GCA_948982365.1
GCA_949081125.1
GCA_949104095.1
GCA_948604545.1
GCA_948889905.1
GCA_948810145.1
GCA_948702185.1
GCA_948786405.1
GCA_948822335.1
GCA_949066115.1
GCA_948511235.1
GCA_949453775.1
GCA_949445455.1
GCA_949495205.1
GCA_949465715.1
GCA_949741995.1
GCA_948601895.1
GCA_948839665.1
GCA_948730095.1
GCA_948740045.1
GCA_948642905.1
GCA_948722785.1
GCA_948660375.1
GCA_031965495.1
GCA_948441855.1
GCA_949089745.1
GCA_949042805.1
GCA_948845985.1
GCA_948537655.1
GCA_948807295.1
GCA_948919895.1
GCA_948952395.1
GCA_949063285.1
GCA_948994485.1
GCA_948892625.1
GCA_949430565.1
GCA_949458255.1
GCA_949462285.1
GCA_949439175.1
GCA_009663655.1
GCA_948728245.1
GCA_949059405.1
GCA_948900705.1
GCA_948917575.1
GCA_948755395.1
GCA_949068685.1
GCA_948645055.1
GCA_948632485.1
GCA_948604605.1
GCA_948488425.1
GCA_948550065.1
GCA_948914425.1
GCA_948757635.1
GCA_948912195.1
GCA_948741055.1
GCA_948921915.1
GCA_948576785.1
GCA_948511525.1
GCA_948730595.1
GCA_948720595.1
GCA_948834595.1
GCA_948992665.1
GCA_002023145.1
GCA_002023645.1
GCA_002023695.1
GCA_025195205.1
GCA_025195305.1
GCA_025195495.1
GCA_025195595.1
GCA_025195625.1
GCA_025195705.1
GCA_025195725.1
GCA_025195825.1
GCA_025195925.1
GCA_025196025.1
GCA_025196125.1
GCA_025196215.1
GCA_025196325.1
GCA_025196425.1
GCA_025196625.1
GCA_025196725.1
GCA_025196825.1
GCA_025196845.1
GCA_025196925.1
GCA_025196945.1
GCA_025197045.1
GCA_025197145.1
GCA_025197335.1
GCA_025197425.1
GCA_025197515.1
GCA_025197635.1
GCA_900156995.1
GCA_000447375.1
GCA_025192025.1
GCA_025192125.1
GCA_025192145.1
GCA_025192185.1
GCA_025192235.1
GCA_025192215.1
GCA_025192325.1
GCA_025192445.1
GCA_025192525.1
GCA_000495955.1
GCA_000496055.1
GCA_000496015.1
GCA_021579615.1
GCA_021579835.1
GCA_021579935.1
GCA_021579955.1
GCA_021579975.1
GCA_021580035.1
GCA_021580055.1
GCA_021580075.1
GCA_021580155.1
GCA_025962595.1
GCA_022221425.1
GCA_015704915.1
GCA_023336485.1
GCA_016088495.2
GCA_016088455.2
GCA_016087495.2
GCA_016087465.2
GCA_016088195.2
GCA_016088395.2
GCA_016087555.2
GCA_016087645.2
GCA_016087715.2
GCA_016087735.2
GCA_016087775.2
GCA_016087855.2
GCA_016087955.2
GCA_016087875.2
GCA_016088035.2
GCA_016088665.2
GCA_031108275.2
GCA_024205065.1
GCA_024205165.1
GCA_024205505.1
GCA_024205605.1
GCA_037008785.1
GCA_032915765.1
GCA_037152855.1
GCA_032914705.1
GCA_032914725.1
GCA_032914785.1
GCA_032914905.1
GCA_032914945.1
GCA_032915005.1
GCA_032915045.1
GCA_032915105.1
GCA_032915205.1
GCA_032915305.1
GCA_032915405.1
GCA_032915485.1
GCA_032915605.1
GCA_032915805.1
GCA_032915825.1
GCA_018286395.3
GCA_018286475.3
GCA_018286675.3
GCA_029525585.1
GCA_029525675.1
GCA_000689455.1
GCA_000495975.1
GCA_000495995.1
GCA_002023665.2
GCA_015930145.1
GCA_015930225.1
GCA_016076955.1
GCA_009810215.1
GCA_003293835.1
GCA_900447425.1
GCA_000773465.1
GCA_000735205.1
GCA_017124455.1
GCA_017124555.1
GCA_017124755.1
GCA_025192065.1
GCA_025192165.1
GCA_025192265.1
GCA_025192355.1
GCA_025192405.1
GCA_025192465.1
GCA_025192615.1
GCA_025192665.1
GCA_025192765.1
GCA_025192845.1
GCA_025192905.1
GCA_025193025.1
GCA_025193065.1
GCA_025193085.1
GCA_025193165.1
GCA_025193225.1
GCA_025193265.1
GCA_025193285.1
GCA_025193385.1
GCA_025196485.1
GCA_025196525.1
GCA_025196545.1
GCA_025196655.1
GCA_025196745.1
GCA_025196865.1
GCA_025197065.1
GCA_025197165.1
GCA_025197245.1
GCA_025197365.1
GCA_025197465.1
GCA_025197535.1
GCA_025197585.1
GCA_025197665.1
GCA_025197685.1
GCA_029873315.1
GCA_017124415.1
GCA_017124535.1
GCA_017124735.1
GCA_025192045.1
GCA_025192195.1
GCA_025192295.1
GCA_025192305.1
GCA_025192415.1
GCA_025192505.1
GCA_025192565.1
GCA_025192605.1
GCA_025192725.1
GCA_025192805.1
GCA_025192915.1
GCA_025192975.1
GCA_025193125.1
GCA_025193175.1
GCA_025193325.1
GCA_025195145.1
GCA_025195265.1
GCA_025195365.1
GCA_025195405.1
GCA_025195465.1
GCA_025195565.1
GCA_025195665.1
GCA_025195765.1
GCA_025195865.1
GCA_025195965.1
GCA_025196065.1
GCA_025196085.1
GCA_025196165.1
GCA_025196185.1
GCA_025196265.1
GCA_025196385.1
GCA_025196585.1
GCA_025196685.1
GCA_025196785.1
GCA_025196875.1
GCA_025196965.1
GCA_025197085.1
GCA_025197185.1
GCA_025197255.1
GCA_025197285.1
GCA_025197305.1
GCA_025197385.1
GCA_025197405.1
GCA_025197435.1
GCA_025197485.1
GCA_025197505.1
GCA_025197525.1
GCA_025197605.1
GCA_019743375.1
GCA_018285535.1
GCA_018285575.1
GCA_022107895.3
GCA_001050935.1
GCA_951394135.2
GCA_030158855.1
GCA_025962615.1
GCA_030344955.1
GCA_025962625.1
GCA_031132315.2
GCA_037173145.1
GCA_032841915.1
GCA_032842055.1
GCA_000495935.2
GCA_031101875.2
GCA_000331815.1
GCA_026955535.1
GCA_000496035.1
GCA_000689515.1
GCA_021579645.1
GCA_021579675.1
GCA_021579695.1
GCA_021579755.1
GCA_021579775.1
GCA_021579875.1
GCA_021579575.1
GCA_021579595.1
GCA_021579635.1
GCA_021579735.1
GCA_021579795.1
GCA_021579895.1
GCA_021579995.1
GCA_021580085.1
GCA_014702245.1
GCA_001011675.1
GCA_000982575.1
GCA_022221445.1
GCA_015209675.1
GCA_015209665.1
GCA_015930185.1
GCA_015930165.1
GCA_015930245.1
GCA_023283205.1
GCA_023336435.1
GCA_023336695.1
GCA_016088435.2
GCA_016087415.2
GCA_016087525.2
GCA_016087365.2
GCA_016088315.2
GCA_016088415.2
GCA_016087615.2
GCA_016087755.2
GCA_016087835.2
GCA_016088075.2
GCA_016088615.2
GCA_016088675.2
GCA_023092945.2
GCA_016088475.2
GCA_016087435.2
GCA_016087335.2
GCA_016088015.2
GCA_016087575.2
GCA_016087695.2
GCA_016087795.2
GCA_016087815.2
GCA_016087895.2
GCA_016087975.2
GCA_016087995.2
GCA_016088595.2
GCA_016088715.2
GCA_016088775.2
GCA_016088795.2
GCA_017124375.1
GCA_017124475.1
GCA_017124795.1
GCA_017124975.1
GCA_017124695.1
GCA_017124715.1
GCA_024205105.1
GCA_024205445.1
GCA_024205465.1
GCA_024205565.1
GCA_032841855.1
GCA_032842075.1
GCA_032911665.1
GCA_032911785.1
GCA_032911865.1
GCA_032911965.1
GCA_032912065.1
GCA_032912085.1
GCA_032912185.1
GCA_032912285.1
GCA_032912385.1
GCA_032912485.1
GCA_032912685.1
GCA_032912785.1
GCA_032913805.1
GCA_032913845.1
GCA_032913905.1
GCA_032914005.1
GCA_032914105.1
GCA_032914205.1
GCA_032914225.1
GCA_032914305.1
GCA_032914325.1
GCA_032914405.1
GCA_032914425.1
GCA_032914465.1
GCA_032914505.1
GCA_032914525.1
GCA_032914565.1
GCA_032914625.1
GCA_032914825.1
GCA_032914925.1
GCA_032915025.1
GCA_032915125.1
GCA_032915225.1
GCA_032915445.1
GCA_032915495.1
GCA_032915525.1
GCA_032915545.1
GCA_032915585.1
GCA_032915625.1
GCA_032915645.1
GCA_032915745.1
GCA_032911725.1
GCA_032911765.1
GCA_032911825.1
GCA_032911925.1
GCA_032912025.1
GCA_032912125.1
GCA_032912225.1
GCA_032912325.1
GCA_032912425.1
GCA_032912525.1
GCA_032912545.1
GCA_032912585.1
GCA_032912625.1
GCA_032912645.1
GCA_032912665.1
GCA_032912745.1
GCA_032912945.1
GCA_032913545.1
GCA_032913605.1
GCA_032913645.1
GCA_032913665.1
GCA_032913715.1
GCA_032913745.1
GCA_032913765.1
GCA_032913865.1
GCA_032913965.1
GCA_032914065.1
GCA_032914165.1
GCA_032914265.1
GCA_032914365.1
GCA_032914665.1
GCA_032914765.1
GCA_032914805.1
GCA_032914865.1
GCA_032914885.1
GCA_032914965.1
GCA_032914985.1
GCA_032915065.1
GCA_032915085.1
GCA_032915185.1
GCA_032915285.1
GCA_032915325.1
GCA_032915425.1
GCA_032915685.1
GCA_032915725.1
GCA_032915785.1
GCA_032915885.1
GCA_021567995.1
GCA_001521815.1
GCA_021567955.1
GCA_001482795.1
GCA_025061295.1
GCA_001618545.2
GCA_025192645.1
GCA_025192745.1
GCA_025192945.1
GCA_025193035.1
GCA_025193145.1
GCA_025193235.1
GCA_025193345.1
GCA_025193365.1
GCA_025193455.1
GCA_025195185.1
GCA_025195285.1
GCA_025195385.1
GCA_025195525.1
GCA_025195685.1
GCA_025195785.1
GCA_025195805.1
GCA_025195885.1
GCA_025195905.1
GCA_025195985.1
GCA_025196005.1
GCA_025196105.1
GCA_025196205.1
GCA_025196295.1
GCA_025196405.1
GCA_025196495.1
GCA_025196535.1
GCA_025196605.1
GCA_025196645.1
GCA_025196695.1
GCA_025196755.1
GCA_025196805.1
GCA_025196905.1
GCA_025196975.1
GCA_025197005.1
GCA_025197025.1
GCA_025197105.1
GCA_025197125.1
GCA_025197205.1
GCA_025197225.1
GCA_025197325.1
GCA_025197625.1
GCA_001618465.2
GCA_022221405.1
GCA_022221505.1
GCA_001596175.2
GCA_022555505.1
GCA_900156945.1
GCA_002022065.1
GCA_002023325.1
GCA_002022085.1
GCA_002022025.1
GCA_002022045.1
GCA_002023135.1
GCA_002023175.1
GCA_002023425.1
GCA_002023565.1
GCA_002023235.2
GCA_900092085.1
GCA_900157025.1
GCA_025449135.1
GCA_002023105.1
GCA_002023195.1
GCA_002023625.1
GCA_002024825.1
GCA_002023705.1
GCA_900092065.1
GCA_900156985.1
GCA_031139595.2
GCA_018286555.3
GCA_037147715.1
GCA_037152755.1
GCA_031139575.2
GCA_023336515.1
GCA_023336605.1
GCA_022362715.3
GCA_002310515.1
GCA_000240095.3
GCA_002310535.1
GCA_002888615.1
GCA_029395995.1
GCA_029396055.1
GCA_038448605.1
GCA_002951395.1
GCA_037152815.1
GCA_037152895.1
GCA_031145265.2
GCA_037148015.1
GCA_037148615.1
GCA_002277995.2
GCA_032194985.2
GCA_023761865.1
GCA_031110945.2
GCA_031111145.2
GCA_031140485.2
GCA_031140505.2
GCA_031140345.2
GCA_024205025.1
GCA_024205045.1
GCA_024205125.1
GCA_024205145.1
GCA_024205485.1
GCA_024205585.1
GCA_024205085.1
GCA_024205185.1
GCA_024205425.1
GCA_024205525.1
GCA_024205545.1
GCA_024205625.1
GCA_024205645.1
GCA_024357565.1
GCA_028898485.3
GCA_025061235.1
GCA_025061445.1
GCA_002995685.1
GCA_003006795.1
GCA_002995695.1
GCA_002995725.1
GCA_025192085.1
GCA_025192285.1
GCA_025192385.1
GCA_025192485.1
GCA_025192535.1
GCA_025192575.1
GCA_025192685.1
GCA_025192705.1
GCA_025192785.1
GCA_025192815.1
GCA_025192855.1
GCA_025192885.1
GCA_025192965.1
GCA_025193005.1
GCA_025193105.1
GCA_025193205.1
GCA_025193305.1
GCA_025193405.1
GCA_025195225.1
GCA_025195245.1
GCA_025195325.1
GCA_025195345.1
GCA_025195415.1
GCA_025195445.1
GCA_025195485.1
GCA_025195535.1
GCA_025195585.1
GCA_025195645.1
GCA_025195745.1
GCA_025195845.1
GCA_025195945.1
GCA_025196045.1
GCA_025196145.1
GCA_025196245.1
GCA_025196285.1
GCA_025196345.1
GCA_025196365.1
GCA_025196435.1
GCA_025196465.1
GCA_001051975.1
GCA_017124835.2
GCA_017124855.2
GCA_900447345.1
GCA_031114955.1
GCA_031140465.1
GCA_030158835.1
GCA_927611525.2
GCA_001703835.1
GCA_028561855.1
GCA_016838625.1
GCA_017124395.1
GCA_017124495.1
GCA_017124515.1
GCA_021579515.1
GCA_021579715.1
GCA_021579815.1
GCA_021579855.1
GCA_021579915.1
GCA_021580015.1
GCA_008244555.1
GCA_022221465.1
GCA_022221485.1
GCA_029525615.1
GCA_009697265.1
GCA_009764235.1
GCA_009865615.1
GCA_009865665.1
GCA_009865685.1
GCA_016088555.2
GCA_016087515.2
GCA_016087595.2
GCA_016087675.2
GCA_016087915.2
GCA_016087935.2
GCA_016088535.2
GCA_016088635.2
GCA_016088655.2
GCA_927611585.2
GCA_927611535.2
GCA_009870135.1
GCA_009865695.1
GCA_002843925.1
GCA_002843945.1
GCA_002951455.1
GCA_003293825.1
GCA_003971175.1
GCA_017124815.2
GCA_032911625.1
GCA_032911685.1
GCA_032911745.1
GCA_032911805.1
GCA_032911905.1
GCA_032912005.1
GCA_032912305.1
GCA_032912345.1
GCA_032912405.1
GCA_032912455.1
GCA_032912505.1
GCA_032912605.1
GCA_032912705.1
GCA_032912725.1
GCA_032912805.1
GCA_032913625.1
GCA_032913705.1
GCA_032913825.1
GCA_032913925.1
GCA_032913945.1
GCA_032914035.1
GCA_032914145.1
GCA_032914185.1
GCA_032914245.1
GCA_032914285.1
GCA_032914345.1
GCA_032914385.1
GCA_032914445.1
GCA_032914545.1
GCA_032914745.1
GCA_032914845.1
GCA_032915145.1
GCA_032915165.1
GCA_032915245.1
GCA_032915265.1
GCA_032915345.1
GCA_032915365.1
GCA_032915385.1
GCA_032915465.1
GCA_032915565.1
GCA_032915665.1
GCA_032915705.1
GCA_032841935.1
GCA_032842035.1
GCA_032842135.1
GCA_032911845.1
GCA_032911885.1
GCA_032911945.1
GCA_032911985.1
GCA_032912045.1
GCA_032912105.1
GCA_032912145.1
GCA_032912165.1
GCA_032912205.1
GCA_032912245.1
GCA_032912265.1
GCA_032912365.1
GCA_032912445.1
GCA_032912565.1
GCA_032912765.1
GCA_032912815.1
GCA_032913565.1
GCA_032913685.1
GCA_032913785.1
GCA_032913885.1
GCA_032913985.1
GCA_032914025.1
GCA_032914085.1
GCA_032914125.1
GCA_032914485.1
GCA_032914585.1
GCA_032914605.1
GCA_032914645.1
GCA_032914685.1
GCA_031114775.1
GCA_014219575.1
GCA_014219665.1
GCA_014219745.1
GCA_014219805.1
GCA_014219905.1
GCA_031108355.1
GCA_031114815.1
GCA_001618505.2
GCA_014219625.1
GCA_014219635.1
GCA_014219695.1
GCA_014219705.1
GCA_014219775.1
GCA_014219815.1
GCA_014219685.1
GCA_014219765.1
GCA_014219865.1
GCA_014219885.1
GCA_014220925.1
GCA_029525635.1
GCA_029623655.1
GCA_014219595.1
GCA_014219825.1
GCA_014220675.1
GCA_014220725.1
GCA_014220735.1
GCA_014220885.1
GCA_001725075.1
GCA_001706385.1
GCA_000307995.2
GCA_000312165.1
GCA_000312265.1
GCA_000312725.1
GCA_947463925.1
GCA_947463405.1
GCA_007095885.1
GCA_007095895.1
GCA_007095935.1
GCA_007095965.1
GCA_007990565.1
GCA_008579445.1
GCA_008579685.1
GCA_008757435.1
GCA_008579325.1
GCA_008579565.1
GCA_002897275.1
GCA_009792235.1
GCA_009811835.1
GCA_009811875.1
GCA_009811815.1
GCA_009811855.1
GCA_003206625.1
GCA_009995645.1
GCA_009995685.1
GCA_009995705.1
GCA_009995765.1
GCA_009995785.1
GCA_009995845.1
GCA_009995895.1
GCA_009995985.1
GCA_009996045.1
GCA_009996105.1
GCA_009996195.1
GCA_009996445.1
GCA_009995635.1
GCA_009995855.1
GCA_009995885.1
GCA_009995965.1
GCA_009996055.1
GCA_009996085.1
GCA_009996165.1
GCA_009996285.1
GCA_009996325.1
GCA_009996385.1
GCA_009996485.1
GCA_009996525.1
GCA_009995625.1
GCA_009995725.1
GCA_009995825.1
GCA_009995925.1
GCA_009996025.1
GCA_009996095.1
GCA_009996205.1
GCA_009996315.1
GCA_009996405.1
GCA_009996535.1
GCA_000787675.1
GCA_019704275.1
GCA_003730145.1
GCA_028330645.1
GCA_028330695.1
GCA_028330745.1
GCA_028330905.1
GCA_028328845.1
GCA_028328965.1
GCA_028330165.1
GCA_028330675.1
GCA_028331205.1
GCA_028331215.1
GCA_947561925.1
GCA_025599495.1
GCA_007095595.1
GCA_007095745.1
GCA_007095855.1
GCA_963885665.1
GCA_032701645.1
GCA_007095475.1
GCA_007095685.1
GCA_007095785.1
GCA_007095795.1
GCA_007095695.1
GCA_007095805.1
GCA_007095915.1
GCA_007096015.1
GCA_947455715.1
GCA_020905635.1
GCA_038396575.1
GCA_000599945.1
GCA_014946735.1
GCA_015206885.1
GCA_015207885.1
GCA_015207115.1
GCA_028329685.1
GCA_028331105.1
GCA_001885655.1
GCA_001895325.1
GCA_002025445.1
GCA_947497765.1
GCA_947471085.1
GCA_002202315.1
GCA_002897315.1
GCA_947458225.1
GCA_001704955.2
GCA_000981785.2
GCA_002933835.1
GCA_010196425.1
GCA_004305995.1
GCA_026222535.1
GCA_000312205.1
GCA_000312285.1
GCA_000312225.1
GCA_000312245.1
GCA_000330925.1
GCA_000332585.1
GCA_003388675.1
GCA_003388685.1
GCA_947561915.1
GCA_947561965.1
GCA_947561935.1
GCA_000412595.1
GCA_947459345.1
GCA_007095665.1
GCA_007095755.1
GCA_007095845.1
GCA_007095925.1
GCA_031754835.1
GCA_032117675.1
GCA_032120755.1
GCA_002095975.1
GCA_028330705.1
GCA_008257445.1
GCA_030553035.1
GCA_008579225.1
GCA_947561945.1
GCA_947561955.1
GCA_009995735.1
GCA_009995775.1
GCA_009995945.1
GCA_009995995.1
GCA_009996145.1
GCA_009996185.1
GCA_009996235.1
GCA_009996255.1
GCA_009996305.1
GCA_009996365.1
GCA_009996415.1
GCA_009996455.1
GCA_008974145.1
GCA_002196425.1
GCA_002196405.1
GCA_002196445.1
GCA_002282945.1
GCA_003206555.1
GCA_014218745.1
GCA_014218765.1
GCA_001578075.1
GCA_000010625.1
GCA_000312185.1
GCA_021172085.1
GCA_029002135.1
GCA_034145505.1
GCA_014267425.1
GCA_034128325.1
GCA_034310945.1
GCA_000240325.1
GCA_001938605.1
GCA_034310905.1
GCA_021340175.2
GCA_021340135.2
GCA_021391575.1
GCA_021394645.1
GCA_021440665.1
GCA_034427675.1
GCA_015550995.1
GCA_015356405.1
GCA_015679345.1
GCA_015679365.1
GCA_035786615.1
GCA_022539865.1
GCA_022539945.1
GCA_022539965.1
GCA_022540065.1
GCA_022543555.1
GCA_022543575.1
GCA_022543675.1
GCA_022543815.1
GCA_035787195.1
GCA_026352815.1
GCA_022543615.1
GCA_022539825.1
GCA_022539925.1
GCA_022540025.1
GCA_022540045.1
GCA_022540105.1
GCA_022540125.1
GCA_022543535.1
GCA_022543625.1
GCA_022543825.1
GCA_022543855.1
GCA_015999385.1
GCA_030186985.2
GCA_026627765.1
GCA_022569835.1
GCA_026703225.1
GCA_022859475.1
GCA_023034135.1
GCA_036324245.1
GCA_016679895.1
GCA_016652915.1
GCA_016652995.1
GCA_036543365.1
GCA_016905825.1
GCA_014050555.2
GCA_036911815.1
GCA_023689245.1
GCA_023692545.1
GCA_023925825.1
GCA_023929955.1
GCA_023930185.1
GCA_017348855.1
GCA_032995925.2
GCA_032864675.2
GCA_036907955.1
GCA_026967695.1
GCA_023930105.1
GCA_023930145.1
GCA_014654995.1
GCA_014655075.1
GCA_014655105.1
GCA_014856135.1
GCA_014856145.1
GCA_014856345.1
GCA_014856435.1
GCA_902162385.1
GCA_902162525.1
GCA_902158915.1
GCA_029838015.1
GCA_029876765.1
GCA_902164365.1
GCA_902164935.1
GCA_902164905.1
GCA_902166625.1
GCA_902161885.1
GCA_007097185.1
GCA_902161955.1
GCA_902162365.1
GCA_902162395.1
GCA_902162445.1
GCA_902162505.1
GCA_902162475.1
GCA_902162635.1
GCA_902162745.1
GCA_031241175.1
GCA_029841425.1
GCA_037030755.1
GCA_036952705.1
GCA_000567805.1
GCA_000308735.2
GCA_032993745.1
GCA_032734505.1
GCA_033028115.1
GCA_033031515.1
GCA_033031585.1
GCA_037100235.1
GCA_037081955.1
GCA_032973045.1
GCA_032989975.1
GCA_033286565.2
GCA_029174905.3
GCA_018092585.1
GCA_037202025.1
GCA_024499915.1
GCA_902363155.1
GCA_018377615.1
GCA_014050515.2
GCA_024765595.1
GCA_031509985.1
GCA_018439315.1
GCA_018439335.1
GCA_018440985.1
GCA_018442325.1
GCA_031516865.1
GCA_031799455.1
GCA_031799575.1
GCA_031799755.1
GCA_031799955.1
GCA_031800275.1
GCA_031776195.1
GCA_031799735.1
GCA_031800115.1
GCA_031800315.1
GCA_031920425.1
GCA_031920725.1
GCA_031920805.1
GCA_031921145.1
GCA_031921945.1
GCA_031922265.1
GCA_032054245.1
GCA_031799515.1
GCA_031799915.1
GCA_031800055.1
GCA_031800135.1
GCA_031917185.1
GCA_031920605.1
GCA_031920845.1
GCA_031920885.1
GCA_031978605.1
GCA_031980125.1
GCA_031980325.1
GCA_031919745.1
GCA_031919785.1
GCA_031919975.1
GCA_031920165.1
GCA_031920205.1
GCA_031920345.1
GCA_031920395.1
GCA_031920925.1
GCA_031922005.1
GCA_031979845.1
GCA_031980265.1
GCA_033099835.1
GCA_033237845.1
GCA_014856365.1
GCA_033345505.1
GCA_002887165.1
GCA_015721285.1
GCA_015721325.1
GCA_015721435.1
GCA_015721485.1
GCA_015721605.1
GCA_015721645.1
GCA_015721745.1
GCA_000783895.2
GCA_003011775.1
GCA_015721425.1
GCA_015721525.1
GCA_015721625.1
GCA_016068795.1
GCA_963677145.1
GCA_009757395.1
GCA_033909685.1
GCA_033911965.1
GCA_033914025.1
GCA_009930855.1
GCA_016618215.1
GCA_016653035.1
GCA_016653085.1
GCA_016772995.1
GCA_900451375.1
GCA_900451945.1
GCA_900452065.1
GCA_900451325.1
GCA_900452635.1
GCA_010588125.1
GCA_010590505.1
GCA_025035805.1
GCA_029841985.1
GCA_021338015.2
GCA_021338075.2
GCA_946221135.1
GCA_029960265.1
GCA_021340155.2
GCA_029972295.1
GCA_019378535.1
GCA_032149125.1
GCA_963521935.1
GCA_019730455.1
GCA_019678495.1
GCA_017798285.1
GCA_027584345.1
GCA_034138125.1
GCA_034126365.1
GCA_034133685.1
GCA_038185295.1
GCA_038185415.1
GCA_019730535.1
GCA_027960625.1
GCA_027950005.1
GCA_038508205.1
GCA_004156315.1
GCA_034427635.1
GCA_034488225.1
GCA_034685445.1
GCA_018092635.1
GCA_018138395.1
GCA_018140945.1
GCA_018438865.1
GCA_018439305.1
GCA_902807095.1
GCA_035797695.1
GCA_031511945.1
GCA_031660835.1
GCA_031813335.1
GCA_031934045.1
GCA_031933445.1
GCA_031933505.1
GCA_031933525.1
GCA_031933625.1
GCA_031933825.1
GCA_031933925.1
GCA_031938165.1
GCA_030185035.2
GCA_031920965.1
GCA_031921025.1
GCA_031921865.1
GCA_030185295.2
GCA_019050695.1
GCA_030215845.1
GCA_030164605.1
GCA_030283225.1
GCA_030283425.1
GCA_030283905.1
GCA_030291695.1
GCA_947047385.1
GCA_036880185.1
GCA_036755645.1
GCA_032087335.1
GCA_030294485.1
GCA_036951965.1
GCA_032515145.1
GCA_032516655.1
GCA_032518285.1
GCA_032579355.1
GCA_032670665.1
GCA_032671025.1
GCA_032671165.1
GCA_033286645.2
GCA_036880125.1
GCA_000963575.1
GCA_001028875.1
GCA_001065765.1
GCA_001066775.1
GCA_032558095.1
GCA_033286685.2
GCA_033286705.2
GCA_001006545.1
GCA_001065705.1
GCA_032676685.1
GCA_032677565.1
GCA_033145015.2
GCA_032472815.1
GCA_032502465.1
GCA_032567975.1
GCA_033286665.2
GCA_032237675.1
GCA_013266985.1
GCA_013283995.1
GCA_030164645.1
GCA_019428105.1
GCA_902159745.1
GCA_902159765.1
GCA_902159795.1
GCA_902159865.1
GCA_902162405.1
GCA_902162465.1
GCA_902162705.1
GCA_902163235.1
GCA_902163385.1
GCA_030286175.1
GCA_019730515.1
GCA_025885795.1
GCA_019678505.1
GCA_019679175.1
GCA_025960245.1
GCA_026008455.1
GCA_026008475.1
GCA_030343755.1
GCA_030344115.1
GCA_028736015.1
GCA_026274395.1
GCA_030342845.1
GCA_030342935.1
GCA_030343745.1
GCA_030344365.1
GCA_030344485.1
GCA_013610655.1
GCA_037112915.1
GCA_032744695.1
GCA_013624375.1
GCA_032744755.1
GCA_032745375.1
GCA_032983545.1
GCA_033031495.1
GCA_020115525.1
GCA_020116995.1
GCA_020117095.1
GCA_020117475.1
GCA_020117595.1
GCA_020117695.1
GCA_020117795.1
GCA_020117865.1
GCA_020117955.1
GCA_020117665.1
GCA_020117775.1
GCA_020118495.1
GCA_020118815.1
GCA_902159905.1
GCA_902159775.1
GCA_902159815.1
GCA_902160685.1
GCA_020121285.1
GCA_032676965.1
GCA_032677005.1
GCA_032473955.1
GCA_032475395.1
GCA_007097115.1
GCA_032507925.1
GCA_032569575.1
GCA_032473595.1
GCA_032474835.1
GCA_032506785.1
GCA_026223955.1
GCA_026224055.1
GCA_026224395.1
GCA_026224455.1
GCA_026224695.1
GCA_030342925.1
GCA_030344305.1
GCA_032506965.1
GCA_000247915.1
GCA_038185455.1
GCA_020695625.1
GCA_014104095.1
GCA_026960175.1
GCA_021200225.1
GCA_021200835.1
GCA_021228755.1
GCA_021228855.1
GCA_014330695.1
GCA_020118365.1
GCA_020118415.1
GCA_020121435.1
GCA_014655005.1
GCA_014655115.1
GCA_033913305.1
GCA_001030755.1
GCA_001072735.1
GCA_001072835.1
GCA_001052825.1
GCA_001052035.1
GCA_001052525.1
GCA_001052785.1
GCA_001053875.1
GCA_001054755.1
GCA_001056445.1
GCA_030343025.1
GCA_030344445.1
GCA_022359805.1
GCA_022343245.1
GCA_015356395.1
GCA_022501085.1
GCA_022551435.1
GCA_022543495.1
GCA_022543595.1
GCA_022543695.1
GCA_022543785.1
GCA_030358065.1
GCA_030358885.1
GCA_030358965.1
GCA_030359065.1
GCA_030359085.1
GCA_030359145.1
GCA_030359205.1
GCA_030359265.1
GCA_015721205.1
GCA_015721335.1
GCA_015721545.1
GCA_015902745.1
GCA_022995545.1
GCA_027673125.1
GCA_027577885.1
GCA_027595545.1
GCA_016652955.1
GCA_020702035.1
GCA_008120305.1
GCA_008120085.1
GCA_016734965.1
GCA_016734985.1
GCA_020681345.1
GCA_020681445.1
GCA_905210975.1
GCA_023930085.1
GCA_023930165.1
GCA_021207235.1
GCA_021207755.1
GCA_021207955.1
GCA_021209195.1
GCA_021210025.1
GCA_021210125.1
GCA_021210335.1
GCA_021204775.1
GCA_021207725.1
GCA_021208825.1
GCA_021210495.1
GCA_021210555.1
GCA_021210715.1
GCA_021210815.1
GCA_021165695.1
GCA_024396595.1
GCA_021207115.1
GCA_021207175.1
GCA_021207695.1
GCA_021208795.1
GCA_021208835.1
GCA_021208945.1
GCA_021210065.1
GCA_021210085.1
GCA_021210355.1
GCA_021211995.1
GCA_922832915.1
GCA_922826575.1
GCA_922831305.1
GCA_032743195.1
GCA_021460075.1
GCA_021228695.1
GCA_021228995.1
GCA_030369335.1
GCA_030358905.1
GCA_030358985.1
GCA_030359045.1
GCA_030359125.1
GCA_030359155.1
GCA_030359225.1
GCA_030359285.1
GCA_032987985.1
GCA_032988605.1
GCA_032746795.1
GCA_032986805.1
GCA_032988345.1
GCA_032988445.1
GCA_032988535.1
GCA_032988645.1
GCA_030358825.1
GCA_030358865.1
GCA_030358925.1
GCA_030359305.1
GCA_030358945.1
GCA_030359005.1
GCA_030359025.1
GCA_030359105.1
GCA_030359185.1
GCA_030359245.1
GCA_030359405.1
GCA_030490345.1
GCA_034685465.1
GCA_034571055.1
GCA_018138465.1
GCA_018138485.1
GCA_018257735.1
GCA_018442305.1
GCA_030542275.1
GCA_030542425.1
GCA_018422065.1
GCA_018422165.1
GCA_018604105.1
GCA_024586865.1
GCA_024656725.1
GCA_030490325.1
GCA_008931605.1
GCA_009173485.1
GCA_900083695.1
GCA_900083915.1
GCA_900083885.1
GCA_029027885.1
GCA_000733495.1
GCA_000735215.1
GCA_033447175.1
GCA_033447165.1
GCA_035584595.1
GCA_022343265.1
GCA_030185235.2
GCA_022539905.1
GCA_022540085.1
GCA_033916445.1
GCA_034138305.1
GCA_022869885.1
GCA_034122485.1
GCA_023093655.1
GCA_023093835.1
GCA_002152325.1
GCA_002152315.1
GCA_036663375.1
GCA_032705105.2
GCA_001945455.1
GCA_033286585.2
GCA_002186735.1
GCA_033286605.2
GCA_036920455.1
GCA_025665355.1
GCA_036952685.1
GCA_024867085.3
GCA_963887275.1
GCA_037081885.1
GCA_031835055.2
GCA_030822935.1
GCA_030850045.1
GCA_025883695.1
GCA_025884355.1
GCA_030879665.1
GCA_037145475.1
GCA_029706725.3
GCA_026223965.1
GCA_026224015.1
GCA_026224385.1
GCA_026224605.1
GCA_026311475.1
GCA_026314495.1
GCA_023410455.1
GCA_026343825.1
GCA_026162385.1
GCA_026224715.1
GCA_026226195.1
GCA_026318605.1
GCA_026320575.1
GCA_026322595.1
GCA_026352295.1
GCA_026353315.1
GCA_035792955.1
GCA_035795375.1
GCA_023601705.1
GCA_026627605.1
GCA_035793375.1
GCA_023502385.1
GCA_037936795.1
GCA_030802905.1
GCA_030851535.1
GCA_030884865.1
GCA_036364045.1
GCA_026223635.2
GCA_002290285.1
GCA_002724035.1
GCA_032331035.2
GCA_036849695.1
GCA_036813105.1
GCA_033028185.2
GCA_002853055.1
GCA_002265195.1
GCA_038446405.1
GCA_002856085.1
GCA_014050535.2
GCA_036906935.1
GCA_032597975.2
GCA_031334095.2
GCA_037030875.1
GCA_036950865.1
GCA_036951165.1
GCA_036951205.1
GCA_028055195.3
GCA_002856985.1
GCA_033035575.2
GCA_002925905.1
GCA_037153215.1
GCA_002856195.1
GCA_002856295.1
GCA_002856965.1
GCA_002857365.1
GCA_032979345.2
GCA_033286725.2
GCA_002887605.1
GCA_023684045.1
GCA_023685605.1
GCA_023685665.1
GCA_023685685.1
GCA_023686885.1
GCA_023687805.1
GCA_037435165.1
GCA_023977715.1
GCA_023978775.1
GCA_037741455.1
GCA_024225115.1
GCA_024457955.1
GCA_024542875.1
GCA_037936935.1
GCA_014855615.2
GCA_030884555.1
GCA_030884685.1
GCA_030884945.1
GCA_030885005.1
GCA_024740105.1
GCA_024769195.1
GCA_030800445.1
GCA_030802345.1
GCA_038185235.1
GCA_038185345.1
GCA_030796265.1
GCA_030796465.1
GCA_038040635.1
GCA_038069175.1
GCA_038378065.1
GCA_900407165.1
GCA_038520905.1
GCA_025263805.1
GCA_021340075.2
GCA_038448985.1
GCA_003402095.1
GCA_025490535.1
GCA_902754085.1
GCA_019378655.1
GCA_019378695.1
GCA_025882715.1
GCA_025883475.1
GCA_029718665.1
GCA_029718685.1
GCA_025878845.1
GCA_001053845.1
GCA_001057685.1
GCA_004024445.1
GCA_001038305.1
GCA_001052045.1
GCA_001053665.1
GCA_001054995.1
GCA_001056405.1
GCA_001056765.1
GCA_026162305.1
GCA_004102625.1
GCA_026224035.1
GCA_026224085.1
GCA_026224435.1
GCA_026224675.1
GCA_001070955.1
GCA_026301995.1
GCA_029836415.1
GCA_029839645.1
GCA_029840445.1
GCA_029841545.1
GCA_019428125.1
GCA_019428145.1
GCA_019428225.1
GCA_019428245.1
GCA_019460145.1
GCA_026619535.1
GCA_019803065.1
GCA_029839775.1
GCA_029840365.1
GCA_900461495.1
GCA_029840005.1
GCA_003693455.1
GCA_003598595.1
GCA_027727155.1
GCA_027584475.1
GCA_013732655.1
GCA_020115135.1
GCA_020116955.1
GCA_020117075.1
GCA_013926025.1
GCA_020116815.1
GCA_020117015.1
GCA_020117515.1
GCA_020117715.1
GCA_020117735.1
GCA_020117815.1
GCA_020118035.1
GCA_020118235.1
GCA_020119055.1
GCA_020120585.1
GCA_000567705.1
GCA_000632415.1
GCA_000276705.2
GCA_000633235.1
GCA_027950025.1
GCA_000427015.1
GCA_027949945.1
GCA_030248395.1
GCA_020479805.1
GCA_020681245.1
GCA_020681305.1
GCA_020681365.1
GCA_020682365.1
GCA_020682585.1
GCA_031309385.1
GCA_031402095.1
GCA_014856335.1
GCA_014856375.1
GCA_014856385.1
GCA_900083825.1
GCA_001633115.1
GCA_015139575.1
GCA_901563895.1
GCA_001317245.2
GCA_901553745.1
GCA_015721445.1
GCA_015721585.1
GCA_015721765.1
GCA_015773165.1
GCA_015959455.1
GCA_902162645.1
GCA_902162725.1
GCA_902162775.1
GCA_902163205.1
GCA_902159805.1
GCA_031507085.1
GCA_031819935.1
GCA_016620455.1
GCA_901556995.1
GCA_031933605.1
GCA_031933805.1
GCA_031933905.1
GCA_031934085.1
GCA_031935185.1
GCA_016616645.1
GCA_016652925.1
GCA_016652965.1
GCA_016653015.1
GCA_032087295.1
GCA_031933785.1
GCA_031933885.1
GCA_031934005.1
GCA_032060785.1
GCA_032065245.1
GCA_016734915.1
GCA_016735005.1
GCA_028737625.1
GCA_028801985.1
GCA_028737615.1
GCA_902162685.1
GCA_902162735.1
GCA_902163215.1
GCA_902163395.1
GCA_902163225.1
GCA_902164595.1
GCA_902164605.1
GCA_902164635.1
GCA_902164835.1
GCA_902164965.1
GCA_007106885.1
GCA_902158845.1
GCA_017114595.1
GCA_902159075.1
GCA_902159515.1
GCA_902165095.1
GCA_902166115.1
GCA_902166305.1
GCA_902166555.1
GCA_902166585.1
GCA_902160725.1
GCA_902162325.1
GCA_902166415.1
GCA_902159535.1
GCA_902166295.1
GCA_902166425.1
GCA_902166795.1
GCA_017815775.1
GCA_017639895.1
GCA_017810085.1
GCA_029174805.1
GCA_002119875.1
GCA_902386125.1
GCA_002192755.1
GCA_008693565.1
GCA_029400975.1
GCA_022501105.1
GCA_018439355.1
GCA_018439405.1
GCA_022539885.1
GCA_018443125.1
GCA_022163245.2
GCA_027945215.1
GCA_027949965.1
GCA_027949985.1
GCA_958438335.1
GCA_008121175.1
GCA_958424455.1
GCA_959022325.1
GCA_000724525.1
GCA_009825595.1
GCA_029960425.1
GCA_029837375.1
GCA_030542385.1
GCA_030542395.1
GCA_010093005.1
GCA_951800865.1
GCA_030225565.1
GCA_023613195.1
GCA_010598605.1
GCA_023687385.1
GCA_023688465.1
GCA_023689005.1
GCA_023689925.1
GCA_023692005.1
GCA_030542365.1
GCA_030294205.1
GCA_030294285.1
GCA_010590245.1
GCA_010590665.1
GCA_002216835.1
GCA_010590065.1
GCA_010592905.1
GCA_001051455.1
GCA_001077175.1
GCA_001076805.1
GCA_001060405.1
GCA_001066805.1
GCA_001028885.1
GCA_011290665.1
GCA_002918665.1
GCA_002852935.1
GCA_002856265.1
GCA_900407255.1
GCA_003074075.1
GCA_030786565.1
GCA_030810535.1
GCA_029002155.1
GCA_013074375.1
GCA_003205795.1
GCA_031507045.1
GCA_031507065.1
GCA_959601015.1
GCA_031510115.1
GCA_029002075.1
GCA_031920005.1
GCA_031920105.1
GCA_031920145.1
GCA_031974915.1
GCA_003590255.1
GCA_031980425.1
GCA_032010885.1
GCA_031799495.1
GCA_031799615.1
GCA_031799765.1
GCA_031799995.1
GCA_032472575.1
GCA_032474095.1
GCA_031917205.1
GCA_031919765.1
GCA_031919945.1
GCA_031920285.1
GCA_031920565.1
GCA_031922045.1
GCA_031979685.1
GCA_032480275.1
GCA_032480925.1
GCA_032483015.1
GCA_032483615.1
GCA_019428165.1
GCA_032480735.1
GCA_032507565.1
GCA_032513325.1
GCA_032514525.1
GCA_032635565.1
GCA_032548865.1
GCA_032576655.1
GCA_032579375.1
GCA_963512685.1
GCA_031969175.1
GCA_032001905.1
GCA_029002115.1
GCA_004024205.1
GCA_029091545.1
GCA_029091585.1
GCA_004115315.1
GCA_019426465.1
GCA_019426485.1
GCA_019678415.1
GCA_019678825.1
GCA_019730985.1
GCA_019731925.1
GCA_030824705.1
GCA_013821765.1
GCA_032987385.1
GCA_032987705.1
GCA_032988505.1
GCA_032990925.1
GCA_032993305.1
GCA_032993825.1
GCA_033028425.1
GCA_032745295.1
GCA_032988325.1
GCA_032988425.1
GCA_032988585.1
GCA_020116215.1
GCA_020116315.1
GCA_020116935.1
GCA_020117465.1
GCA_020117535.1
GCA_020117545.1
GCA_020117655.1
GCA_020118055.1
GCA_020118455.1
GCA_020118555.1
GCA_020118655.1
GCA_020118665.1
GCA_020118915.1
GCA_020118955.1
GCA_020120175.1
GCA_020120895.1
GCA_020121095.1
GCA_020121115.1
GCA_033345475.1
GCA_023687425.1
GCA_023687845.1
GCA_023688445.1
GCA_013266825.1
GCA_023686425.1
GCA_030802825.1
GCA_030880735.1
GCA_030793405.1
GCA_030717465.1
GCA_030807655.1
GCA_013392155.1
GCA_030885185.1
GCA_030921045.1
GCA_033914665.1
GCA_033915885.1
GCA_014105195.1
GCA_030789785.1
GCA_030813545.1
GCA_031081595.1
GCA_014217275.1
GCA_001583485.1
GCA_013636415.1
GCA_030913565.1
GCA_900083575.1
GCA_900084035.1
GCA_900083835.1
GCA_900083635.1
GCA_900083565.1
GCA_900083805.1
GCA_020681415.1
GCA_020681405.1
GCA_020681625.1
GCA_020681285.1
GCA_020681385.1
GCA_020681485.1
GCA_020681505.1
GCA_020682205.1
GCA_029842245.1
GCA_029842355.1
GCA_029844325.1
GCA_014103175.1
GCA_014129405.1
GCA_000247835.1
GCA_024917295.1
GCA_021211375.1
GCA_032506605.1
GCA_032547225.1
GCA_032575795.1
GCA_021204465.1
GCA_021207995.1
GCA_021209985.1
GCA_021210185.1
GCA_021210575.1
GCA_021210775.1
GCA_021210895.1
GCA_032582895.1
GCA_032516445.1
GCA_032670685.1
GCA_032671185.1
GCA_032671245.1
GCA_032676705.1
GCA_032676845.1
GCA_032677405.1
GCA_032677425.1
GCA_034296095.1
GCA_947045025.1
GCA_016502815.1
GCA_014854535.1
GCA_037152625.1
GCA_014876805.1
GCA_008580845.1
GCA_008580945.1
GCA_009003975.1
GCA_900406785.1
GCA_033845665.1
GCA_000836035.1
GCA_937899425.1
GCA_000803285.1
GCA_025513965.1
GCA_032053275.1
GCA_947044965.1
GCA_947045055.1
GCA_947044955.1
GCA_013344755.1
GCA_026622655.1
GCA_000196795.1
GCA_000488235.1
GCA_020179085.1
GCA_033845645.1
GCA_007680785.1
GCA_016506085.1
GCA_016506555.1
GCA_017744475.1
GCA_008990525.1
GCA_034447505.1
GCA_947044995.1
GCA_947044985.1
GCA_026622445.1
GCA_003053305.1
GCA_014876825.1
GCA_032000865.1
GCA_008580905.1
GCA_008580925.1
GCA_008581085.1
GCA_008581205.1
GCA_009006965.1
GCA_009004655.1
GCA_008580885.1
GCA_008580965.1
GCA_008580865.1
GCA_008985105.1
GCA_009013815.1
GCA_009007455.1
GCA_009014195.1
GCA_013344865.1
GCA_013344875.1
GCA_013346495.1
GCA_013346395.1
GCA_963597545.1
GCA_963631405.1
GCA_025543295.1
GCA_029226045.1
GCA_015557635.1
GCA_035435385.1
GCA_035436185.1
GCA_022136235.1
GCA_022785855.1
GCA_036774665.1
GCA_036779235.1
GCA_036774625.1
GCA_036792295.1
GCA_036792335.1
GCA_014865075.1
GCA_014865135.1
GCA_934875565.1
GCA_037232055.1
GCA_037337905.1
GCA_037256845.1
GCA_934839705.1
GCA_934831125.1
GCA_934880275.1
GCA_037325985.1
GCA_934842755.1
GCA_037437825.1
GCA_008662115.1
GCA_008662295.1
GCA_905201925.1
GCA_946221645.1
GCA_034119045.1
GCA_963595655.1
GCA_963607405.1
GCA_963590105.1
GCA_963586585.1
GCA_963625265.1
GCA_963622235.1
GCA_963643975.1
GCA_025541125.1
GCA_025541165.1
GCA_025543235.1
GCA_018784465.1
GCA_036305005.1
GCA_036818045.1
GCA_036841805.1
GCA_013300205.1
GCA_013300905.1
GCA_013300975.1
GCA_013301005.1
GCA_037265055.1
GCA_963559895.1
GCA_037229925.1
GCA_037262425.1
GCA_037462275.1
GCA_020554765.1
GCA_020708775.1
GCA_902364755.1
GCA_027667425.1
GCA_027661225.1
GCA_016939215.1
GCA_008670855.1
GCA_008671175.1
GCA_008671375.1
GCA_008673855.1
GCA_008673955.1
GCA_008674355.1
GCA_008669235.1
GCA_008671485.1
GCA_008673695.1
GCA_963599325.1
GCA_963640845.1
GCA_958365525.1
GCA_963617835.1
GCA_001404555.1
GCA_001405555.1
GCA_958347705.1
GCA_958408915.1
GCA_958412145.1
GCA_022136435.1
GCA_934879145.1
GCA_934872585.1
GCA_934880055.1
GCA_934852795.1
GCA_934854935.1
GCA_958443015.1
GCA_958435535.1
GCA_958436935.1
GCA_958445785.1
GCA_958350675.1
GCA_958432835.1
GCA_963619365.1
GCA_963611335.1
GCA_963586055.1
GCA_963612435.1
GCA_963650555.1
GCA_963635225.1
GCA_036792355.1
GCA_036800265.1
GCA_036808285.1
GCA_036729465.1
GCA_037067945.1
GCA_037320485.1
GCA_037246595.1
GCA_037239895.1
GCA_037244845.1
GCA_037268995.1
GCA_037366565.1
GCA_037342245.1
GCA_037427205.1
GCA_030839845.1
GCA_036800225.1
GCA_036800245.1
GCA_036818005.1
GCA_036818085.1
GCA_036841785.1
GCA_036729445.1
GCA_036750155.1
GCA_036838905.1
GCA_036750095.1
GCA_036808225.1
GCA_036829975.1
GCA_037278885.1
GCA_037434265.1
GCA_037432965.1
GCA_037248565.1
GCA_037371885.1
GCA_037274425.1
GCA_037429585.1
GCA_959606625.1
GCA_959600415.1
GCA_934879685.1
GCA_934835125.1
GCA_934839735.1
GCA_934877055.1
GCA_934881735.1
GCA_025993655.1
GCA_013300425.1
GCA_013301015.1
GCA_013301115.1
GCA_020538965.1
GCA_020538985.1
GCA_020539045.1
GCA_020708865.1
GCA_014865105.1
GCA_014865125.1
GCA_017850595.1
GCA_017851355.1
GCA_008668985.1
GCA_008671105.1
GCA_008671725.1
GCA_008672125.1
GCA_008673415.1
GCA_027661365.1
GCA_027671305.1
GCA_958453945.1
GCA_958438815.1
GCA_959018335.1
GCA_959021715.1
GCA_008661945.1
GCA_008674155.1
GCA_008671865.1
GCA_013301075.1
GCA_013301105.1
GCA_959023115.1
GCA_013299895.1
GCA_013300305.1
GCA_013300325.1
GCA_013300755.1
GCA_013301065.1
GCA_958412715.1
GCA_013300255.1
GCA_013300285.1
GCA_013301035.1
GCA_013301135.1
GCA_001406335.1
GCA_023708725.1
GCA_020537905.1
GCA_934848795.1
GCA_934841995.1
GCA_934875945.1
GCA_934839165.1
GCA_963605905.1
GCA_963631065.1
GCA_963660595.1
GCA_963612335.1
GCA_014848475.1
GCA_015558365.1
GCA_015553345.1
GCA_024462955.1
GCA_934880575.1
GCA_037378805.1
GCA_037256525.1
GCA_934838015.1
GCA_934834415.1
GCA_934883185.1
GCA_934882055.1
GCA_934842485.1
GCA_934882875.1
GCA_018374495.1
GCA_018376235.1
GCA_018378135.1
GCA_018380525.1
GCA_018383015.1
GCA_015548185.1
GCA_015549395.1
GCA_015557865.1
GCA_000723465.1
GCA_963642145.1
GCA_963622885.1
GCA_028327785.1
GCA_963617655.1
GCA_963598255.1
GCA_037363545.1
GCA_037239625.1
GCA_037240585.1
GCA_037361805.1
GCA_014269305.1
GCA_928721415.1
GCA_015548975.1
GCA_027693235.1
GCA_028327565.1
GCA_028327665.1
GCA_028327625.1
GCA_028327645.1
GCA_934831135.1
GCA_963649145.1
GCA_963627705.1
GCA_963619875.1
GCA_934864875.1
GCA_018364255.1
GCA_934882255.1
GCA_934837865.1
GCA_934827675.1
GCA_934832385.1
GCA_934852915.1
GCA_934838935.1
GCA_035436225.1
GCA_963627855.1
GCA_963622815.1
GCA_963653185.1
GCA_001917015.1
GCA_037065105.1
GCA_037318175.1
GCA_037429295.1
GCA_037368045.1
GCA_037366725.1
GCA_037425685.1
GCA_037427325.1
GCA_037279625.1
GCA_037373745.1
GCA_037437605.1
GCA_037438265.1
GCA_037252765.1
GCA_037347605.1
GCA_037276135.1
GCA_037326025.1
GCA_037430305.1
GCA_934879075.1
GCA_934841175.1
GCA_934832255.1
GCA_934876755.1
GCA_934852945.1
GCA_934882775.1
GCA_934876705.1
GCA_025245205.1
GCA_025542495.1
GCA_008668295.1
GCA_008668415.1
GCA_018379695.1
GCA_018382835.1
GCA_027694055.1
GCA_018784005.1
GCA_028327595.1
GCA_008668025.1
GCA_030842105.1
GCA_934834935.1
GCA_024461595.1
GCA_934879895.1
GCA_934876455.1
GCA_934834805.1
GCA_934855145.1
GCA_013030235.1
GCA_013030285.1
GCA_013030305.1
GCA_013031345.1
GCA_013030165.1
GCA_013030265.1
GCA_013031325.1
GCA_013032445.1
GCA_013035165.1
GCA_020524825.1
GCA_900185035.1
GCA_013035025.1
GCA_013035065.1
GCA_013035145.1
GCA_013035185.1
GCA_013035235.1
GCA_013035375.1
GCA_013035625.1
GCA_019801065.1
GCA_013030985.1
GCA_013031015.1
GCA_013031295.1
GCA_013032145.1
GCA_013032225.1
GCA_013032575.1
GCA_013032735.1
GCA_013032875.1
GCA_013032925.1
GCA_013033425.1
GCA_013033465.1
GCA_013032265.1
GCA_013032855.1
GCA_013032845.1
GCA_013032945.1
GCA_013033185.1
GCA_013033475.1
GCA_013035045.1
GCA_013035085.1
GCA_013035125.1
GCA_013035175.1
GCA_013035225.1
GCA_013035265.1
GCA_013035305.1
GCA_013035315.1
GCA_013035425.1
GCA_013035055.1
GCA_013030325.1
GCA_013031355.1
GCA_013032765.1
GCA_013034425.1
GCA_035638895.1
GCA_037000565.1
GCA_036919455.1
GCA_036919535.1
GCA_036919655.1
GCA_036919855.1
GCA_036916575.1
GCA_036916675.1
GCA_036916695.1
GCA_036916715.1
GCA_036916775.1
GCA_036916795.1
GCA_036916875.1
GCA_036916975.1
GCA_036917075.1
GCA_036917195.1
GCA_036917235.1
GCA_036917295.1
GCA_036917395.1
GCA_036917495.1
GCA_036917535.1
GCA_036917595.1
GCA_036917635.1
GCA_036917695.1
GCA_036917895.1
GCA_036917915.1
GCA_036918095.1
GCA_036918225.1
GCA_036919735.1
GCA_036919755.1
GCA_036919835.1
GCA_036916555.1
GCA_036916655.1
GCA_036916915.1
GCA_036916955.1
GCA_036916985.1
GCA_036917055.1
GCA_036917155.1
GCA_036917175.1
GCA_036917275.1
GCA_036917375.1
GCA_036917465.1
GCA_036917575.1
GCA_036917675.1
GCA_036917775.1
GCA_036917875.1
GCA_036917975.1
GCA_036918015.1
GCA_036918075.1
GCA_036918135.1
GCA_036918175.1
GCA_036918195.1
GCA_036918215.1
GCA_036918275.1
GCA_036918295.1
GCA_036918375.1
GCA_036919495.1
GCA_036919515.1
GCA_036919555.1
GCA_036919595.1
GCA_036919635.1
GCA_036916635.1
GCA_036916735.1
GCA_036916835.1
GCA_036916935.1
GCA_036917035.1
GCA_036917095.1
GCA_036917135.1
GCA_036917215.1
GCA_036917255.1
GCA_036917335.1
GCA_036917355.1
GCA_036917435.1
GCA_036917455.1
GCA_036917555.1
GCA_036917655.1
GCA_036917795.1
GCA_036917855.1
GCA_036917955.1
GCA_036917995.1
GCA_036918055.1
GCA_036918155.1
GCA_036918245.1
GCA_036919475.1
GCA_036919575.1
GCA_036919615.1
GCA_036919675.1
GCA_036919695.1
GCA_036919715.1
GCA_036919765.1
GCA_036919795.1
GCA_036919815.1
GCA_036919875.1
GCA_036919895.1
GCA_036916595.1
GCA_036916615.1
GCA_036916755.1
GCA_036916815.1
GCA_036916855.1
GCA_036916895.1
GCA_036917015.1
GCA_036917115.1
GCA_036917315.1
GCA_036917415.1
GCA_036917515.1
GCA_036917615.1
GCA_036917715.1
GCA_036917735.1
GCA_036917755.1
GCA_036917815.1
GCA_036917835.1
GCA_036917935.1
GCA_036918035.1
GCA_036918115.1
GCA_002088415.1
GCA_002088525.1
GCA_002088585.1
GCA_002088635.1
GCA_002088735.1
GCA_002089015.1
GCA_946478595.1
GCA_946481845.1
GCA_946476885.1
GCA_946698215.1
GCA_914768065.1
GCA_945276975.1
GCA_002406645.1
GCA_946476995.1
GCA_946482505.1
GCA_946478495.1
GCA_946480755.1
GCA_946481525.1
GCA_946478365.1
GCA_946477485.1
GCA_000722505.1
GCA_000600005.1
GCA_022870965.1
GCA_945279255.1
GCA_000725195.1
GCA_002019415.1
GCA_002088395.1
GCA_002088455.1
GCA_002088475.1
GCA_002088555.1
GCA_002088665.1
GCA_002088655.1
GCA_002088755.1
GCA_946478525.1
GCA_002088405.1
GCA_002088515.1
GCA_002088575.1
GCA_002088675.1
GCA_002088765.1
GCA_002777425.1
GCA_002777655.1
GCA_002777695.1
GCA_002777745.1
GCA_002777825.1
GCA_002777855.1
GCA_002777315.1
GCA_002777465.1
GCA_002777735.1
GCA_002777795.1
GCA_002777875.1
GCA_030758695.1
GCA_025291375.1
GCA_025291485.1
GCA_003202885.1
GCA_002088465.1
GCA_002088595.1
GCA_002088695.1
GCA_000725145.1
GCA_000725185.1
GCA_002777705.1
GCA_002777815.1
GCA_002777925.1
GCA_002777325.1
GCA_002777495.1
GCA_002777575.1
GCA_002777675.1
GCA_002777775.1
GCA_002777865.1
GCA_030758715.1
GCA_030758655.1
GCA_001726005.1
GCA_001690735.1
GCA_002088825.1
GCA_002088855.1
GCA_946479195.1
GCA_002141565.1
GCA_002141675.1
GCA_002141735.1
GCA_002141785.1
GCA_002141885.1
GCA_946478375.1
GCA_946477195.1
GCA_946477825.1
GCA_946476775.1
GCA_945271135.1
GCA_945274575.1
GCA_003202655.1
GCA_003202915.1
GCA_946476765.1
GCA_946477435.1
GCA_946481805.1
GCA_946477155.1
GCA_946482525.1
GCA_946698115.1
GCA_007559145.1
GCA_945270505.1
GCA_001723875.1
GCA_001690175.1
GCA_000725165.1
GCA_000725175.1
GCA_002141555.1
GCA_002141595.1
GCA_002141665.1
GCA_002141755.1
GCA_002141815.1
GCA_002088845.1
GCA_946478475.1
GCA_946476815.1
GCA_946477905.1
GCA_946478095.1
GCA_002088815.1
GCA_002088905.1
GCA_002141515.1
GCA_002141575.1
GCA_002141655.1
GCA_002141715.1
GCA_002141855.1
GCA_002141905.1
GCA_002142265.1
GCA_002142285.1
GCA_002142345.1
GCA_000733115.1
GCA_945273725.1
GCA_030758595.1
GCA_003201455.1
GCA_025291275.1
GCA_946478065.1
GCA_946479265.1
GCA_946481925.1
GCA_946481655.1
GCA_946482435.1
GCA_946477885.1
GCA_003202815.1
GCA_000599985.1
GCA_000695585.1
GCA_007559165.1
GCA_002141635.1
GCA_002141745.1
GCA_002088795.1
GCA_002088895.1
GCA_024397485.1
GCA_963973785.1
GCA_032086335.1
GCA_032084455.1
GCA_031976975.1
GCA_032009785.1
GCA_032010765.1
GCA_032073985.1
GCA_032106285.1
GCA_031978225.1
GCA_031981285.1
GCA_032078285.1
GCA_002365745.1
GCA_002454635.1
GCA_002482335.1
GCA_002337335.1
GCA_032114295.1
GCA_032088815.1
GCA_013530595.1
GCA_021021335.1
GCA_024397495.1
GCA_021432085.1
GCA_900114065.1
GCA_036675545.1
GCA_002337815.1
GCA_002348875.1
GCA_002501025.1
GCA_002292125.1
GCA_002363305.1
GCA_002387305.1
GCA_002434545.1
GCA_002929225.1
GCA_013522965.1
GCA_014764705.1
GCA_032066885.1
GCA_032071745.1
GCA_032003745.1
GCA_032096275.1
GCA_032100405.1
GCA_032055025.1
GCA_032055485.1
GCA_032059905.1
GCA_032085215.1
GCA_032058765.1
GCA_032088035.1
GCA_032102545.1
GCA_032104665.1
GCA_032104845.1
GCA_032109055.1
GCA_002381725.1
GCA_002432185.1
GCA_002293905.1
GCA_002449475.1
GCA_002890855.1
GCA_031975415.1
GCA_032014005.1
GCA_032098805.1
GCA_032067445.1
GCA_032098605.1
GCA_032108585.1
GCA_024397475.1
GCA_024397575.1
GCA_000011485.1
GCA_000218705.1
GCA_017644405.1
GCA_017695955.1
GCA_017695965.1
GCA_017696035.1
GCA_017696055.1
GCA_017696205.1
GCA_017644485.1
GCA_017644645.1
GCA_017644665.1
GCA_017695975.1
GCA_017696175.1
GCA_017696245.1
GCA_017644325.1
GCA_017644425.1
GCA_017644525.1
GCA_017644295.2
GCA_017644605.2
GCA_017644685.2
GCA_027359395.1
GCA_027359475.1
GCA_027359595.1
GCA_003208055.1
GCA_027359375.1
GCA_027359575.1
GCA_017696075.1
GCA_017696275.1
GCA_017696315.1
GCA_000759855.1
GCA_000759975.1
GCA_000760075.1
GCA_000760275.1
GCA_000759865.1
GCA_000759935.1
GCA_000760015.1
GCA_000760035.1
GCA_000760235.1
GCA_019324905.1
GCA_019324925.1
GCA_019325015.1
GCA_019325065.1
GCA_019324955.1
GCA_019325115.1
GCA_000015665.1
GCA_000015965.1
GCA_027251025.1
GCA_027359415.1
GCA_027359525.1
GCA_001180265.1
GCA_017644445.2
GCA_017644585.2
GCA_017644545.2
GCA_017644345.2
GCA_001632045.1
GCA_001632065.1
GCA_000759885.1
GCA_000759955.1
GCA_000760055.1
GCA_000760155.1
GCA_000760255.1
GCA_000760355.1
GCA_002812945.1
GCA_000759875.1
GCA_000760095.1
GCA_000760115.1
GCA_017644365.2
GCA_017644495.2
GCA_017644465.2
GCA_017644615.2
GCA_003208065.1
GCA_000012645.1
GCA_000015685.1
GCA_000007925.1
GCA_000011465.1
GCA_000015645.1
GCA_000018585.1
GCA_000218745.1
GCA_001180245.1
GCA_001180325.1
GCA_001180285.1
GCA_949511955.1
GCA_949486985.1
GCA_005787545.1
GCA_001632005.1
GCA_001632025.1
GCA_005789585.1
GCA_017644375.1
GCA_017696015.1
GCA_017696085.1
GCA_027359355.1
GCA_001180305.1
GCA_019324845.1
GCA_019324945.1
GCA_019325005.1
GCA_019325045.1
GCA_019325105.1
GCA_019324835.1
GCA_019324885.1
GCA_019324985.1
GCA_019325055.1
GCA_001632075.1
GCA_001632145.1
GCA_001632125.1
GCA_017644555.2
GCA_000012465.1
GCA_000015705.1
GCA_000018065.1
GCA_000158595.1
GCA_949444925.1
GCA_949444895.1
GCA_949409575.1
GCA_949499455.1
GCA_949445625.1
GCA_949410845.1
GCA_949376815.1
GCA_949461275.1
GCA_949427495.1
GCA_949479405.1
GCA_949425245.1
GCA_949458825.1
GCA_949427415.1
GCA_949437595.1
GCA_949379665.1
GCA_949458965.1
GCA_949432365.1
GCA_949456995.1
GCA_949472435.1
GCA_949433495.1
GCA_949410495.1
GCA_949442195.1
GCA_949472715.1
GCA_949385825.1
GCA_949553075.1
GCA_949542225.1
GCA_949394445.1
GCA_949538165.1
GCA_949442175.1
GCA_949440375.1
GCA_949440765.1
GCA_949540805.1
GCA_949533605.1
GCA_949452345.1
GCA_949538085.1
GCA_949540475.1
GCA_949523835.1
GCA_949530455.1
GCA_949442595.1
GCA_949469545.1
GCA_949531185.1
GCA_949452955.1
GCA_949496785.1
GCA_949496485.1
GCA_000403495.2
GCA_949399095.1
GCA_949472885.1
GCA_949482375.1
GCA_949472655.1
GCA_949380815.1
GCA_949426515.1
GCA_949431455.1
GCA_949523605.1
GCA_949379195.1
GCA_949430005.1
GCA_949432875.1
GCA_949440945.1
GCA_949472345.1
GCA_949503915.1
GCA_949411055.1
GCA_949453865.1
GCA_949501735.1
GCA_949426335.1
GCA_949495065.1
GCA_949469145.1
GCA_949451085.1
GCA_949553545.1
GCA_949544595.1
GCA_949544145.1
GCA_949455165.1
GCA_949394765.1
GCA_949546855.1
GCA_949550535.1
GCA_949448325.1
GCA_949479355.1
GCA_949342825.1
GCA_949402455.1
GCA_949464665.1
GCA_949464415.1
GCA_949437325.1
GCA_949439005.1
GCA_949476485.1
GCA_949471275.1
GCA_949452025.1
GCA_949544385.1
GCA_949512985.1
GCA_949511615.1
GCA_949456625.1
GCA_949436335.1
GCA_949497955.1
GCA_949499905.1
GCA_949455355.1
GCA_949530795.1
GCA_949743375.1
GCA_001932755.1
GCA_001932855.1
GCA_001932875.1
GCA_001932955.1
GCA_000401515.2
GCA_000300295.4
GCA_014622645.1
GCA_009708315.1
GCA_009708435.1
GCA_009708715.1
GCA_009708815.1
GCA_009708915.1
GCA_009708935.1
GCA_009709015.1
GCA_009709035.1
GCA_009709115.1
GCA_009709135.1
GCA_009709235.1
GCA_009709335.1
GCA_009709435.1
GCA_009709535.1
GCA_009724885.1
GCA_009724905.1
GCA_009708235.1
GCA_009708335.1
GCA_009708575.1
GCA_009708735.1
GCA_009708755.1
GCA_009708835.1
GCA_009708855.1
GCA_009708955.1
GCA_009709055.1
GCA_009709155.1
GCA_009709255.1
GCA_009709355.1
GCA_009709455.1
GCA_000297215.2
GCA_003850185.1
GCA_000764075.1
GCA_000756435.3
GCA_001029935.1
GCA_000756415.3
GCA_001534725.1
GCA_001514395.1
GCA_000758485.1
GCA_001932735.1
GCA_001932835.1
GCA_001932935.1
GCA_001932815.1
GCA_001932915.1
GCA_009708295.1
GCA_009708695.1
GCA_009708795.1
GCA_009708895.1
GCA_009708995.1
GCA_009709095.1
GCA_009709195.1
GCA_009709215.1
GCA_009709295.1
GCA_009709315.1
GCA_009709395.1
GCA_009709415.1
GCA_009709515.1
GCA_009708255.1
GCA_009708275.1
GCA_009708355.1
GCA_009708775.1
GCA_009708875.1
GCA_009708975.1
GCA_009709075.1
GCA_009709175.1
GCA_009709275.1
GCA_009709375.1
GCA_009709475.1
GCA_009709495.1
GCA_001746795.1
GCA_001932595.1
GCA_001932775.1
GCA_001932795.1
GCA_001932895.1
GCA_000576045.2
GCA_023008185.1
GCA_010092585.1
GCA_002556625.1
GCA_010092545.1
GCA_010092565.1
GCA_012272975.1
GCA_000160595.1
GCA_002092085.1
GCA_002092145.1
GCA_002092385.1
GCA_002092495.1
GCA_002092745.1
GCA_025188365.1
GCA_000512955.1
GCA_002148235.1
GCA_025395095.1
GCA_025395125.1
GCA_025395165.1
GCA_022482705.1
GCA_022654615.1
GCA_022654955.1
GCA_005864365.1
GCA_023743995.1
GCA_023744315.1
GCA_023743945.1
GCA_023743975.1
GCA_943914175.1
GCA_006406185.1
GCA_024329405.1
GCA_014854895.1
GCA_007954745.1
GCA_007989505.1
GCA_018402985.1
GCA_000686485.1
GCA_000447945.1
GCA_002370415.1
GCA_008689715.1
GCA_900290155.1
GCA_016127295.1
GCA_003255835.1
GCA_003346155.1
GCA_003346345.1
GCA_900461615.1
GCA_025122235.1
GCA_000787735.1
GCA_025188295.1
GCA_025188395.1
GCA_029823385.1
GCA_963521555.1
GCA_027675625.1
GCA_027724025.1
GCA_019927025.1
GCA_019927145.1
GCA_019927245.1
GCA_004194375.1
GCA_004103675.1
GCA_018257055.1
GCA_031433065.1
GCA_025515375.1
GCA_031996185.1
GCA_032091095.1
GCA_036670165.1
GCA_025728245.1
GCA_001184265.1
GCA_019926925.1
GCA_019927125.1
GCA_019927225.1
GCA_000014445.1
GCA_947364745.1
GCA_021253825.1
GCA_022482275.1
GCA_022653495.1
GCA_022649545.1
GCA_022654035.1
GCA_023744295.1
GCA_023809725.1
GCA_001184245.1
GCA_030361285.1
GCA_000234825.3
GCA_018336555.1
GCA_018991785.1
GCA_019048965.1
GCA_025188325.1
GCA_025188425.1
GCA_022482825.1
GCA_033881405.1
GCA_022648475.1
GCA_022649785.1
GCA_036452825.1
GCA_001886915.1
GCA_002117185.1
GCA_002092045.1
GCA_002092135.1
GCA_002092155.1
GCA_002092245.1
GCA_002092465.1
GCA_002092565.1
GCA_002092335.1
GCA_002092425.1
GCA_002092735.1
GCA_030668605.1
GCA_026240235.1
GCA_036324385.1
GCA_036452855.1
GCA_036452785.1
GCA_036452815.1
GCA_036452885.1
GCA_002276945.1
GCA_036670185.1
GCA_036670205.1
GCA_036670265.1
GCA_925298225.1
GCA_900290445.1
GCA_037201945.1
GCA_900312985.1
GCA_024329625.1
GCA_038320945.1
GCA_003346165.1
GCA_025188285.1
GCA_025188345.1
GCA_025188385.1
GCA_900452955.1
GCA_028618845.1
GCA_028618935.1
GCA_028619045.1
GCA_028619095.1
GCA_028619135.1
GCA_028619265.1
GCA_028619415.1
GCA_028619455.1
GCA_028619465.1
GCA_028619515.1
GCA_028619555.1
GCA_028619575.1
GCA_028619605.1
GCA_028619655.1
GCA_028619785.1
GCA_028619875.1
GCA_028619975.1
GCA_028620005.1
GCA_028620075.1
GCA_028620105.1
GCA_028620175.1
GCA_028620275.1
GCA_004745755.1
GCA_019927005.1
GCA_019927105.1
GCA_019927205.1
GCA_019926965.1
GCA_019926985.1
GCA_019927015.1
GCA_019927065.1
GCA_019927085.1
GCA_019927155.1
GCA_019927185.1
GCA_005049065.1
GCA_003533085.1
GCA_027663505.1
GCA_004102585.1
GCA_004368765.1
GCA_031192385.1
GCA_001515385.1
GCA_001570665.1
GCA_030369975.1
GCA_028618725.1
GCA_028618735.1
GCA_028618855.1
GCA_028618955.1
GCA_028619075.1
GCA_028619145.1
GCA_028619165.1
GCA_028619195.1
GCA_028619255.1
GCA_028619295.1
GCA_028619315.1
GCA_028619355.1
GCA_028619395.1
GCA_028619685.1
GCA_028619925.1
GCA_028619985.1
GCA_028620185.1
GCA_028620225.1
GCA_028620295.1
GCA_028618715.1
GCA_028618765.1
GCA_028618835.1
GCA_028618945.1
GCA_028619035.1
GCA_028619235.1
GCA_028619335.1
GCA_028619435.1
GCA_028619505.1
GCA_028619635.1
GCA_028619675.1
GCA_028619735.1
GCA_028619755.1
GCA_028619775.1
GCA_028619805.1
GCA_028619855.1
GCA_028619895.1
GCA_028619915.1
GCA_028620055.1
GCA_028620095.1
GCA_028620125.1
GCA_028620235.1
GCA_006538765.1
GCA_028618795.1
GCA_028618815.1
GCA_028618895.1
GCA_028618905.1
GCA_028618985.1
GCA_028619005.1
GCA_028619105.1
GCA_028619215.1
GCA_028619365.1
GCA_028619495.1
GCA_028619595.1
GCA_028619695.1
GCA_028619795.1
GCA_028619905.1
GCA_028620025.1
GCA_028620115.1
GCA_028620215.1
GCA_007992255.1
GCA_000756355.1
GCA_902374135.1
GCA_007673005.1
GCA_002009375.1
GCA_002092105.1
GCA_002092215.1
GCA_002092315.1
GCA_002092415.1
GCA_002092455.1
GCA_002092515.1
GCA_002092615.1
GCA_002092625.1
GCA_002092705.1
GCA_002092775.1
GCA_007990145.1
GCA_007990165.1
GCA_008689685.1
GCA_937875585.1
GCA_009497095.1
GCA_022832495.1
GCA_009676745.1
GCA_008690745.1
GCA_008690805.1
GCA_009913935.1
GCA_009913915.1
GCA_030269065.1
GCA_029953235.2
GCA_001047695.1
GCA_002387815.1
GCA_001184255.1
GCA_002886025.1
GCA_003433375.1
GCA_003484055.1
GCA_032919725.1
GCA_033142005.1
GCA_033174725.1
GCA_001541125.1
GCA_001583825.1
GCA_024498575.1
GCA_014060975.1
GCA_029823215.1
GCA_024800105.1
GCA_002092595.1
GCA_002092695.1
GCA_015553465.1
GCA_943912725.1
GCA_007954605.1
GCA_007954625.1
GCA_031982405.1
GCA_031982785.1
GCA_031983045.1
GCA_002425565.1
GCA_002425485.1
GCA_002453615.1
GCA_018993775.1
GCA_027692325.1
GCA_030017235.1
GCA_031993905.1
GCA_032080525.1
GCA_036841365.1
GCA_006539105.1
GCA_000179875.1
GCA_000185085.2
GCA_014050705.1
GCA_014651235.1
GCA_015551285.1
GCA_958351515.1
GCA_959599875.1
GCA_001411775.1
GCA_025189045.1
GCA_025395195.1
GCA_036841425.1
GCA_002386555.1
GCA_002420925.1
GCA_002386625.1
GCA_036829415.1
GCA_019656035.1
GCA_020708945.1
GCA_001698145.1
GCA_032003385.1
GCA_007954665.1
GCA_027692265.1
GCA_032096975.1
GCA_032106945.1
GCA_000709265.1
GCA_009795665.1
GCA_030017215.1
GCA_030269345.1
GCA_002483535.1
GCA_002287365.1
GCA_002416225.1
GCA_009678855.1
GCA_030397505.1
GCA_958438105.1
GCA_003521925.1
GCA_031981765.1
GCA_003529125.1
GCA_959596565.1
GCA_030577875.1
GCA_032007065.1
GCA_004167235.1
GCA_963530155.1
GCA_020708975.1
GCA_001867445.1
GCA_001867635.1
GCA_001867735.1
GCA_001867785.1
GCA_001867835.1
GCA_001867955.1
GCA_001867965.1
GCA_001868125.1
GCA_001868185.1
GCA_001868195.1
GCA_001868285.1
GCA_001868355.1
GCA_001868445.1
GCA_001868555.1
GCA_001868785.1
GCA_001868905.1
GCA_001868925.1
GCA_001868975.1
GCA_001869015.1
GCA_001869065.1
GCA_001869085.1
GCA_001869235.1
GCA_001869305.1
GCA_001869405.1
GCA_001869505.1
GCA_001869525.1
GCA_001869605.1
GCA_001869645.1
GCA_001869685.1
GCA_001869725.1
GCA_001869765.1
GCA_001869805.1
GCA_001869815.1
GCA_001869885.1
GCA_001869905.1
GCA_001869945.1
GCA_001869985.1
GCA_000168955.1
GCA_000175355.1
GCA_000286015.1
GCA_000286175.1
GCA_002462335.1
GCA_002462505.1
GCA_002462555.1
GCA_002462595.1
GCA_009728955.1
GCA_000725015.1
GCA_000761665.1
GCA_000761685.1
GCA_000761825.1
GCA_000761925.1
GCA_000762065.1
GCA_000762205.1
GCA_000761645.1
GCA_000761805.1
GCA_000761905.1
GCA_000761975.1
GCA_000762105.1
GCA_004377585.1
GCA_004377595.1
GCA_004377635.1
GCA_000697625.1
GCA_000762025.1
GCA_000762085.1
GCA_000762145.1
GCA_000762185.1
GCA_000762245.1
GCA_900519475.1
GCA_031625155.1
GCA_000761585.1
GCA_000761595.1
GCA_000761725.1
GCA_000761765.1
GCA_000761845.1
GCA_000761885.1
GCA_000761945.1
GCA_000761955.1
GCA_000761965.1
GCA_000762045.1
GCA_000762125.1
GCA_000762165.1
GCA_000762225.1
GCA_032762665.1
GCA_000721875.1
GCA_000286135.1
GCA_000286235.1
GCA_000372485.1
GCA_001045165.1
GCA_001045185.1
GCA_937913065.1
GCA_033142045.1
GCA_001618285.1
GCA_000712375.1
GCA_000761705.1
GCA_000761745.1
GCA_000761785.1
GCA_000761865.1
GCA_000725005.1
GCA_001868825.1
GCA_001868915.1
GCA_001868965.1
GCA_001869055.1
GCA_001869135.1
GCA_001869225.1
GCA_001869485.1
GCA_001869855.1
GCA_001869935.1
GCA_000725025.1
GCA_001939365.1
GCA_001939485.1
GCA_001939345.1
GCA_001939435.1
GCA_001939495.1
GCA_002462345.1
GCA_002462445.1
GCA_002462475.1
GCA_002462485.1
GCA_002462495.1
GCA_002462565.1
GCA_031157475.1
GCA_002462405.1
GCA_002462585.1
GCA_023920145.1
GCA_003025075.1
GCA_002966535.1
GCA_000761575.1
GCA_003025055.1
GCA_003264795.1
GCA_001045115.1
GCA_001045205.1
GCA_004377505.1
GCA_004377555.1
GCA_900518805.1
GCA_900518855.1
GCA_000286155.1
GCA_000286255.1
GCA_000309425.1
GCA_000309445.1
GCA_900518785.1
GCA_900518845.1
GCA_003591255.1
GCA_937881015.1
GCA_020424365.1
GCA_020424345.1
GCA_001867475.1
GCA_001867485.1
GCA_001867555.1
GCA_001867585.1
GCA_001867605.1
GCA_001867695.1
GCA_001867795.1
GCA_001867975.1
GCA_001868025.1
GCA_001868105.1
GCA_001868145.1
GCA_001868405.1
GCA_001868435.1
GCA_001868495.1
GCA_001868545.1
GCA_001868595.1
GCA_001868675.1
GCA_001868865.1
GCA_001869005.1
GCA_001869155.1
GCA_001869165.1
GCA_001869245.1
GCA_001869285.1
GCA_001869295.1
GCA_001869325.1
GCA_001869365.1
GCA_001869375.1
GCA_001869395.1
GCA_001869465.1
GCA_001869535.1
GCA_001869615.1
GCA_001869775.1
GCA_001869845.1
GCA_001870015.1
GCA_001867405.1
GCA_001867525.1
GCA_001867615.1
GCA_001867805.1
GCA_001867865.1
GCA_001867915.1
GCA_001867945.1
GCA_001868045.1
GCA_001868115.1
GCA_001868205.1
GCA_001868225.1
GCA_001868265.1
GCA_001868315.1
GCA_001868345.1
GCA_001868425.1
GCA_001868525.1
GCA_001868575.1
GCA_001868635.1
GCA_001867355.1
GCA_001867395.1
GCA_001867465.1
GCA_001867535.1
GCA_001867655.1
GCA_001867685.1
GCA_001867715.1
GCA_001867765.1
GCA_001867875.1
GCA_001867895.1
GCA_001868035.1
GCA_001868055.1
GCA_001868275.1
GCA_001868375.1
GCA_001868485.1
GCA_001868625.1
GCA_001868655.1
GCA_001868715.1
GCA_001868805.1
GCA_001868815.1
GCA_001868875.1
GCA_001869045.1
GCA_001869125.1
GCA_001869205.1
GCA_001869445.1
GCA_001869565.1
GCA_001869575.1
GCA_001869655.1
GCA_001869695.1
GCA_001869735.1
GCA_001869925.1
GCA_001870005.1
GCA_001870035.1
GCA_000769675.1
GCA_001939375.1
GCA_001939355.1
GCA_001939445.1
GCA_001939425.1
GCA_000721835.1
GCA_000725035.1
GCA_002462395.1
GCA_002462435.1
GCA_004377535.1
GCA_900519455.1
GCA_900518765.1
GCA_900518755.1
GCA_900518825.1
GCA_900518835.1
GCA_033142085.1
GCA_900518745.1
GCA_900518815.1
GCA_900518865.1
GCA_900518875.1
GCA_013113695.1
GCA_031157495.1
GCA_020510245.1
GCA_000014385.1
GCA_000286115.1
GCA_000286195.1
GCA_000286215.1
GCA_000526815.1
GCA_001867265.1
GCA_001868705.1
GCA_000163095.1
GCA_000380265.1
GCA_025188265.1
GCA_034702085.1
GCA_034703025.1
GCA_034705275.1
GCA_015556985.1
GCA_015557285.1
GCA_015669505.1
GCA_022646145.1
GCA_016127815.1
GCA_022832575.1
GCA_016128055.1
GCA_036431125.1
GCA_036431185.1
GCA_036431205.1
GCA_016653595.1
GCA_036620505.1
GCA_016890175.1
GCA_037046325.1
GCA_037204105.1
GCA_037283705.1
GCA_037283625.1
GCA_902373655.1
GCA_015555175.1
GCA_009761085.1
GCA_009789085.1
GCA_009910835.1
GCA_019390195.1
GCA_019583605.1
GCA_003571945.1
GCA_003591195.1
GCA_004103635.1
GCA_028328085.1
GCA_028328165.1
GCA_028328205.1
GCA_028328285.1
GCA_004355265.1
GCA_028328145.1
GCA_028328245.1
GCA_011009715.1
GCA_036431145.1
GCA_036431255.1
GCA_036431285.1
GCA_005864375.1
GCA_030220125.1
GCA_036620555.1
GCA_030262485.1
GCA_013375165.1
GCA_001294765.1
GCA_037283825.1
GCA_000235805.2
GCA_020709065.1
GCA_038396715.1
GCA_021378045.1
GCA_014906145.1
GCA_015551895.1
GCA_015557385.1
GCA_023115335.1
GCA_938044335.1
GCA_925284965.1
GCA_925298145.1
GCA_925300575.1
GCA_017116945.1
GCA_028328175.1
GCA_028328255.1
GCA_028328315.1
GCA_024355265.1
GCA_024355365.1
GCA_032841575.1
GCA_963557345.1
GCA_021568595.1
GCA_030378285.1
GCA_959020915.1
GCA_958410255.1
GCA_034704615.1
GCA_024355285.1
GCA_024355385.1
GCA_024539645.1
GCA_001436795.1
GCA_001437115.1
GCA_024970065.1
GCA_001767275.1
GCA_001634455.1
GCA_001672605.1
GCA_022484105.1
GCA_022641865.1
GCA_022844645.1
GCA_036431875.1
GCA_036432185.1
GCA_036432065.1
GCA_002173575.1
GCA_002174215.1
GCA_001922325.1
GCA_900163535.1
GCA_002173595.1
GCA_037026795.1
GCA_023221555.1
GCA_026183855.1
GCA_036431165.1
GCA_036431225.1
GCA_036431925.1
GCA_036432075.1
GCA_036432125.1
GCA_036697715.1
GCA_036872555.1
GCA_002553675.1
GCA_009846695.1
GCA_009846675.1
GCA_009807745.1
GCA_009807935.1
GCA_009808005.1
GCA_009808045.1
GCA_009808155.1
GCA_009808245.1
GCA_009808255.1
GCA_009808355.1
GCA_009808215.1
GCA_009808475.1
GCA_009808595.1
GCA_009808765.1
GCA_009808865.1
GCA_009808905.1
GCA_009808975.1
GCA_009809045.1
GCA_009809115.1
GCA_009809235.1
GCA_009809395.1
GCA_009809275.1
GCA_009809365.1
GCA_009809575.1
GCA_009809625.1
GCA_009809855.1
GCA_009809915.1
GCA_009807765.1
GCA_009807805.1
GCA_009807735.1
GCA_009807835.1
GCA_009807875.1
GCA_009807885.1
GCA_009807985.1
GCA_009807975.1
GCA_009808145.1
GCA_009808295.1
GCA_009808415.1
GCA_009808335.1
GCA_009808565.1
GCA_009808775.1
GCA_009808795.1
GCA_009808915.1
GCA_009809055.1
GCA_009809065.1
GCA_009808985.1
GCA_009809135.1
GCA_009809125.1
GCA_009809255.1
GCA_009809265.1
GCA_009809445.1
GCA_009809495.1
GCA_009809715.1
GCA_009809805.1
GCA_009809895.1
GCA_009846705.1
GCA_009846665.1
GCA_024355345.1
GCA_011009585.1
GCA_011009675.1
GCA_011009695.1
GCA_025188245.1
GCA_003957355.1
GCA_004022295.1
GCA_004102605.1
GCA_004054355.1
GCA_026222635.1
GCA_019448175.1
GCA_019583525.1
GCA_000146325.1
GCA_000319265.1
GCA_013127755.1
GCA_029983355.1
GCA_004099815.1
GCA_004100005.1
GCA_020150035.1
GCA_020539305.1
GCA_020539365.1
GCA_020539895.1
GCA_020539925.1
GCA_020540085.1
GCA_020540165.1
GCA_020540245.1
GCA_020539935.1
GCA_020540025.1
GCA_020540065.1
GCA_020540145.1
GCA_014651255.1
GCA_001461015.1
GCA_001638245.1
GCA_001634445.1
GCA_006539025.1
GCA_006770685.1
GCA_905199425.1
GCA_016726765.1
GCA_016890125.1
GCA_016890165.1
GCA_028621815.1
GCA_028884855.1
GCA_027666245.1
GCA_018448735.1
GCA_022642965.1
GCA_022586895.1
GCA_023093485.1
GCA_028327105.1
GCA_028328115.1
GCA_028328215.1
GCA_010092385.1
GCA_009913875.1
GCA_009913895.1
GCA_009807775.1
GCA_009807915.1
GCA_009807995.1
GCA_009808135.1
GCA_009808235.1
GCA_009808325.1
GCA_009808445.1
GCA_009808405.1
GCA_009808375.1
GCA_009808535.1
GCA_009808555.1
GCA_009808495.1
GCA_009808725.1
GCA_009808715.1
GCA_009808925.1
GCA_009808835.1
GCA_009809245.1
GCA_009809375.1
GCA_009809305.1
GCA_009809535.1
GCA_009809605.1
GCA_009809775.1
GCA_009809705.1
GCA_009809725.1
GCA_009809845.1
GCA_009809765.1
GCA_009809885.1
GCA_009807755.1
GCA_009807905.1
GCA_009808025.1
GCA_009808095.1
GCA_009808055.1
GCA_009808225.1
GCA_009808365.1
GCA_009808505.1
GCA_009808625.1
GCA_009808585.1
GCA_009808755.1
GCA_009808965.1
GCA_009809025.1
GCA_009809105.1
GCA_009809215.1
GCA_009809345.1
GCA_009809315.1
GCA_009809465.1
GCA_009809645.1
GCA_009809545.1
GCA_009809755.1
GCA_012396515.1
GCA_030578295.1
GCA_029025725.1
GCA_028776065.1
GCA_011604585.1
GCA_004099705.1
GCA_004099675.1
GCA_004101585.1
GCA_019844055.1
GCA_032841555.1
GCA_032842625.1
GCA_032844065.1
GCA_013249135.1
GCA_020540105.1
GCA_020540205.1
GCA_024355205.1
GCA_024355305.1
GCA_024355325.1
GCA_024355405.1
GCA_020539325.1
GCA_020539885.1
GCA_020539965.1
GCA_020539995.1
GCA_020539985.1
GCA_020540035.1
GCA_020540115.1
GCA_020540185.1
GCA_031032815.1
GCA_020709035.1
GCA_024539635.1
GCA_020733075.1
GCA_029823335.1
GCA_029070885.1
GCA_000496265.1
GCA_021378055.1
GCA_035321745.1
GCA_015613005.1
GCA_015613055.1
GCA_015613155.1
GCA_015613745.1
GCA_015612965.1
GCA_015613015.1
GCA_015613035.1
GCA_015613115.1
GCA_015613145.1
GCA_015613235.1
GCA_022483705.1
GCA_022643425.1
GCA_016128215.1
GCA_016127775.1
GCA_029439595.1
GCA_036431105.1
GCA_023369775.1
GCA_023277785.1
GCA_023277765.1
GCA_023743315.1
GCA_023743335.1
GCA_023744355.1
GCA_023744045.1
GCA_036907415.1
GCA_006770865.1
GCA_037099775.1
GCA_024580845.1
GCA_019008315.1
GCA_002982155.1
GCA_033882205.1
GCA_009930955.1
GCA_900454755.1
GCA_016652195.1
GCA_025122005.1
GCA_025122105.1
GCA_025122155.1
GCA_025188065.1
GCA_016921135.1
GCA_029823395.1
GCA_027693945.1
GCA_027667435.1
GCA_035209715.1
GCA_036431035.1
GCA_025770465.1
GCA_033088855.1
GCA_037482195.1
GCA_021124455.1
GCA_022483435.1
GCA_022394815.1
GCA_020882545.2
GCA_015612975.1
GCA_015613065.1
GCA_015613165.1
GCA_015613245.1
GCA_015613765.1
GCA_015613785.1
GCA_022642265.1
GCA_022645105.1
GCA_022645325.1
GCA_022646465.1
GCA_016126975.1
GCA_027688855.1
GCA_938029495.1
GCA_023507505.1
GCA_016726885.1
GCA_024349305.1
GCA_001437285.1
GCA_030433975.1
GCA_030480445.1
GCA_024580495.1
GCA_001541865.1
GCA_025122115.1
GCA_025122195.1
GCA_001593095.1
GCA_025132915.1
GCA_001411765.2
GCA_025188055.1
GCA_025188105.1
GCA_025188125.1
GCA_028994255.1
GCA_001748065.1
GCA_022483125.1
GCA_022484085.1
GCA_022690785.1
GCA_036261395.1
GCA_036620575.1
GCA_034321905.1
GCA_025770455.1
GCA_025770495.1
GCA_035966585.1
GCA_002202155.1
GCA_036431065.1
GCA_036620535.1
GCA_925299425.1
GCA_925281455.1
GCA_925289295.1
GCA_023740675.1
GCA_009809485.1
GCA_009809595.1
GCA_009808085.1
GCA_009808655.1
GCA_009809195.1
GCA_009809425.1
GCA_024539715.1
GCA_024622005.1
GCA_025122025.1
GCA_025122095.1
GCA_025122175.1
GCA_011009615.1
GCA_025132875.1
GCA_025188145.1
GCA_003429405.1
GCA_910579815.1
GCA_029542265.1
GCA_026226215.1
GCA_004354495.1
GCA_000285875.1
GCA_030984705.1
GCA_013385165.1
GCA_027675905.1
GCA_004115445.1
GCA_004353295.1
GCA_028067445.1
GCA_028206435.1
GCA_005864405.1
GCA_015613105.1
GCA_015613205.1
GCA_015613225.1
GCA_015613265.1
GCA_015613305.1
GCA_015613315.1
GCA_949483205.1
GCA_949483295.1
GCA_016028695.1
GCA_030403405.1
GCA_028656295.1
GCA_028656215.1
GCA_028888655.1
GCA_007992275.1
GCA_000708635.1
GCA_902386405.1
GCA_007923185.1
GCA_002173535.1
GCA_022646785.1
GCA_022678665.1
GCA_022641855.1
GCA_022641845.1
GCA_022642915.1
GCA_022644945.1
GCA_022646925.1
GCA_009791435.1
GCA_009914035.1
GCA_023277805.1
GCA_009914015.1
GCA_009913955.1
GCA_009913995.1
GCA_030291815.1
GCA_030291835.1
GCA_030291855.1
GCA_009808645.1
GCA_009809665.1
GCA_009809875.1
GCA_009808815.1
GCA_009808845.1
GCA_002724015.1
GCA_949118755.1
GCA_019614475.1
GCA_019793535.1
GCA_000014505.1
GCA_000010185.1
GCA_946223105.1
GCA_947252815.1
GCA_943912475.1
GCA_018371055.1
GCA_018372755.1
GCA_018380785.1
GCA_018367705.1
GCA_018372895.1
GCA_018372765.1
GCA_032481755.1
GCA_032553135.1
GCA_032554055.1
GCA_032577735.1
GCA_032558295.1
GCA_032556355.1
GCA_032557975.1
GCA_032559255.1
GCA_032561495.1
GCA_032563015.1
GCA_032560495.1
GCA_032561835.1
GCA_032561995.1
GCA_032562275.1
GCA_032557075.1
GCA_032559735.1
GCA_032471215.1
GCA_032472835.1
GCA_032475175.1
GCA_032476915.1
GCA_032567675.1
GCA_032569175.1
GCA_032475575.1
GCA_032476775.1
GCA_032477895.1
GCA_032479415.1
GCA_032570555.1
GCA_000179695.1
GCA_020735625.1
GCA_000582635.1
GCA_022770435.1
GCA_937927605.1
GCA_018372525.1
GCA_946997825.1
GCA_947254255.1
GCA_947254395.1
GCA_002243035.1
GCA_002243135.1
GCA_002243235.1
GCA_002243075.1
GCA_002243175.1
GCA_002243095.1
GCA_002243115.1
GCA_002243195.1
GCA_002243215.1
GCA_009679655.1
GCA_030825405.1
GCA_000159695.1
GCA_000179495.1
GCA_003182075.1
GCA_029984335.1
GCA_937966025.1
GCA_020297555.1
GCA_020731325.1
GCA_001546385.1
GCA_028719355.1
GCA_902373555.1
GCA_002243155.1
GCA_009678335.1
GCA_002871675.1
GCA_013267535.1
GCA_032471555.1
GCA_032473935.1
GCA_032562995.1
GCA_032478735.1
GCA_032548525.1
GCA_032574875.1
GCA_032575275.1
GCA_032576535.1
GCA_032480915.1
GCA_032481635.1
GCA_032482655.1
GCA_032484075.1
GCA_032513625.1
GCA_032513825.1
GCA_032547545.1
GCA_032573475.1
GCA_032577655.1
GCA_032482015.1
GCA_032483075.1
GCA_032515805.1
GCA_032548025.1
GCA_032576375.1
GCA_032577855.1
GCA_963510565.1
GCA_963512355.1
GCA_963511815.1
GCA_020709165.1
GCA_020736065.1
GCA_000221585.2
GCA_032510305.1
GCA_032571235.1
GCA_032574055.1
GCA_032486875.1
GCA_032487375.1
GCA_032518025.1
GCA_032551995.1
GCA_032554275.1
GCA_032555035.1
GCA_032555355.1
GCA_032486955.1
GCA_032553855.1
GCA_032553915.1
GCA_032582835.1
GCA_032553695.1
GCA_032554515.1
GCA_032556135.1
GCA_032583075.1
GCA_000527315.1
GCA_000517805.1
GCA_015234555.1
GCA_031286665.1
GCA_902375285.1
GCA_000517745.1
GCA_031340635.2
GCA_900455135.1
GCA_029962585.1
GCA_003751485.1
GCA_915401705.1
GCA_915402015.1
GCA_034721185.1
GCA_963889575.1
GCA_025961275.1
GCA_000314875.2
GCA_000527275.1
GCA_020271745.1
GCA_034838415.1
GCA_958348825.1
GCA_034093295.1
GCA_963889995.1
GCA_002393505.1
GCA_038449115.1
GCA_009706295.1
GCA_009706305.1
GCA_009706395.1
GCA_009706385.1
GCA_009706485.1
GCA_009706685.1
GCA_009706545.1
GCA_009706725.1
GCA_003057415.1
GCA_004343335.1
GCA_000173415.1
GCA_915401715.1
GCA_915401745.1
GCA_915402005.1
GCA_900478095.1
GCA_013415225.1
GCA_013702185.1
GCA_000527255.1
GCA_000527335.1
GCA_000527295.1
GCA_031277575.1
GCA_015739385.1
GCA_902375275.1
GCA_009706365.1
GCA_009706465.1
GCA_915401765.1
GCA_915401735.1
GCA_915403165.1
GCA_945270975.1
GCA_900108555.1
GCA_000174895.1
GCA_000247525.2
GCA_946001015.1
GCA_946188085.1
GCA_946413345.1
GCA_946624075.1
GCA_946625615.1
GCA_947165055.1
GCA_035358865.1
GCA_945498525.1
GCA_945616265.1
GCA_000518765.1
GCA_000621785.1
GCA_002348905.1
GCA_002373775.1
GCA_900116855.1
GCA_946183745.1
GCA_946185075.1
GCA_946403175.1
GCA_946056745.1
GCA_937907955.1
GCA_937870995.1
GCA_004558065.1
GCA_000701945.1
GCA_902760115.1
GCA_902760575.1
GCA_902762105.1
GCA_902796065.1
GCA_902760805.1
GCA_902780115.1
GCA_902793455.1
GCA_902777095.1
GCA_902792495.1
GCA_004558615.1
GCA_035417285.1
GCA_946406845.1
GCA_946620455.1
GCA_000621845.1
GCA_000571935.1
GCA_033811515.1
GCA_015067005.1
GCA_023664505.1
GCA_023662725.1
GCA_023665115.1
GCA_023663605.1
GCA_023666515.1
GCA_900109435.1
GCA_900143025.1
GCA_034175225.1
GCA_900119535.1
GCA_900119075.1
GCA_946530145.1
GCA_945832025.1
GCA_947166815.1
GCA_947169925.1
GCA_035413705.1
GCA_002309635.1
GCA_002373735.1
GCA_002350065.1
GCA_002368775.1
GCA_002371825.1
GCA_023667045.1
GCA_023667315.1
GCA_902756615.1
GCA_902756935.1
GCA_902756855.1
GCA_902757635.1
GCA_902777125.1
GCA_902793565.1
GCA_902793825.1
GCA_902755565.1
GCA_902764485.1
GCA_902775085.1
GCA_902787915.1
GCA_902788895.1
GCA_902803945.1
GCA_946184435.1
GCA_945981285.1
GCA_946410685.1
GCA_004554385.1
GCA_938038245.1
GCA_000526795.1
GCA_004556875.1
GCA_023663905.1
GCA_902761895.1
GCA_902762855.1
GCA_902786025.1
GCA_902796705.1
GCA_902760585.1
GCA_902762695.1
GCA_902782155.1
GCA_002310115.1
GCA_902791565.1
GCA_902792155.1
GCA_902792235.1
GCA_902794885.1
GCA_902755245.1
GCA_902756245.1
GCA_902788905.1
GCA_902789255.1
GCA_902803775.1
GCA_902788675.1
GCA_902789585.1
GCA_902785375.1
GCA_902787005.1
GCA_902766595.1
GCA_003149325.1
GCA_028725585.1
GCA_005280335.1
GCA_001691605.1
GCA_000023205.1
GCA_000309825.2
GCA_025146505.1
GCA_025147385.1
GCA_025148505.2
GCA_025144585.2
GCA_025150545.2
GCA_025149425.2
GCA_025150505.2
GCA_025149805.2
GCA_025151425.2
GCA_025151235.2
GCA_025151325.2
GCA_025151525.2
GCA_025150345.2
GCA_025149325.2
GCA_025149225.2
GCA_025152335.2
GCA_025152265.2
GCA_025146655.2
GCA_025146905.2
GCA_025145605.2
GCA_025150045.2
GCA_025144965.2
GCA_025147585.2
GCA_025147565.2
GCA_025147705.2
GCA_025148045.2
GCA_025148155.2
GCA_025148625.2
GCA_025148685.2
GCA_025148905.2
GCA_025149185.2
GCA_025151185.2
GCA_025147185.2
GCA_023147685.1
GCA_023148765.1
GCA_023148855.1
GCA_006385885.1
GCA_017167845.1
GCA_036778275.1
GCA_017167605.1
GCA_017167705.1
GCA_017167905.1
GCA_017840535.1
GCA_024397455.1
GCA_007677325.1
GCA_007677545.1
GCA_007673115.1
GCA_007673195.1
GCA_007677505.1
GCA_003071525.2
GCA_902363225.1
GCA_032086895.1
GCA_031920025.1
GCA_032101425.1
GCA_002287775.1
GCA_002554275.1
GCA_002863375.1
GCA_009769055.1
GCA_902506365.1
GCA_900452945.1
GCA_900453025.1
GCA_017167245.1
GCA_946221265.1
GCA_025146745.1
GCA_025147445.1
GCA_025147795.1
GCA_025149315.1
GCA_025150165.1
GCA_017355335.1
GCA_032115315.1
GCA_019890915.1
GCA_004193195.1
GCA_011602345.1
GCA_032060765.1
GCA_019037105.1
GCA_019037165.1
GCA_019037785.1
GCA_032057545.1
GCA_030217365.1
GCA_030218785.1
GCA_030224805.1
GCA_025143295.2
GCA_036726605.1
GCA_025148315.2
GCA_025148265.2
GCA_025148345.2
GCA_025148545.2
GCA_025148465.2
GCA_025144645.2
GCA_025150785.2
GCA_025150815.2
GCA_025149865.2
GCA_025151475.2
GCA_025149205.2
GCA_025143805.2
GCA_025145995.2
GCA_025143245.2
GCA_025146045.2
GCA_025166875.2
GCA_025143005.2
GCA_025146515.2
GCA_025147255.2
GCA_025147425.2
GCA_025147545.2
GCA_025147735.2
GCA_025147965.2
GCA_025148025.2
GCA_025148565.2
GCA_025148765.2
GCA_025148995.2
GCA_025149085.2
GCA_025144595.2
GCA_025141895.2
GCA_025146965.2
GCA_025148365.2
GCA_025148475.2
GCA_025148525.2
GCA_025144325.2
GCA_025149605.2
GCA_025151565.2
GCA_025149845.2
GCA_025149265.2
GCA_025149145.2
GCA_025152085.2
GCA_025152235.2
GCA_025151605.2
GCA_025151665.2
GCA_025151655.2
GCA_025147055.2
GCA_025149905.2
GCA_025146165.2
GCA_025146715.2
GCA_025146945.2
GCA_025146385.2
GCA_025145885.2
GCA_025145055.2
GCA_025145465.2
GCA_025145445.2
GCA_025147365.2
GCA_025147525.2
GCA_025143425.2
GCA_025143465.2
GCA_025147975.2
GCA_025148085.2
GCA_025148585.2
GCA_025148745.2
GCA_025148305.2
GCA_025148805.2
GCA_025143925.2
GCA_000877795.1
GCA_030226745.1
GCA_019748725.1
GCA_037144635.1
GCA_020982825.1
GCA_020982855.1
GCA_000632005.1
GCA_020217385.1
GCA_007665835.1
GCA_007667895.1
GCA_007679315.1
GCA_007679155.1
GCA_027306465.1
GCA_027686525.1
GCA_936915235.1
GCA_943913795.1
GCA_017167465.1
GCA_017167665.1
GCA_018456085.1
GCA_001556945.1
GCA_025148415.1
GCA_025152385.1
GCA_000735325.1
GCA_002088075.1
GCA_023147175.1
GCA_023148725.1
GCA_900142795.1
GCA_900163885.1
GCA_036838225.1
GCA_025148245.2
GCA_025148385.2
GCA_025152565.2
GCA_025150575.2
GCA_025143845.2
GCA_025151465.2
GCA_025149725.2
GCA_025149745.2
GCA_025149165.2
GCA_025149245.2
GCA_025149305.2
GCA_025152305.2
GCA_025151985.2
GCA_025145525.2
GCA_025147025.2
GCA_025143165.2
GCA_025146285.2
GCA_025145045.2
GCA_025147395.2
GCA_025144925.2
GCA_025143285.2
GCA_025143485.2
GCA_025147645.2
GCA_025148005.2
GCA_025148065.2
GCA_025147925.2
GCA_025148205.2
GCA_025148715.2
GCA_025148925.2
GCA_025148935.2
GCA_025149005.2
GCA_035065115.1
GCA_037147615.1
GCA_037147635.1
GCA_037148035.1
GCA_037147645.1
GCA_037148155.1
GCA_037148255.1
GCA_030826325.1
GCA_023147235.1
GCA_037144655.1
GCA_002338685.1
GCA_002276745.1
GCA_002276855.1
GCA_002863345.1
GCA_002863365.1
GCA_037146095.1
GCA_037144615.1
GCA_023712255.1
GCA_023712295.1
GCA_902506405.1
GCA_009873315.1
GCA_009769145.2
GCA_024362225.1
GCA_025147505.1
GCA_003243185.1
GCA_003456825.1
GCA_003487365.1
GCA_003691675.1
GCA_025151165.2
GCA_025147105.2
GCA_025148105.2
GCA_013041635.1
GCA_012843475.1
GCA_000176875.1
GCA_030230645.1
GCA_000632185.1
GCA_000632145.1
GCA_014217235.1
GCA_947501535.1
GCA_005144705.1
GCA_005144815.1
GCA_020662095.1
GCA_001750235.1
GCA_006094415.1
GCA_016403245.1
GCA_031975795.1
GCA_032087055.1
GCA_017167725.1
GCA_017168465.1
GCA_007829675.1
GCA_007665885.1
GCA_007665995.1
GCA_007667695.1
GCA_007667915.1
GCA_007665935.1
GCA_007672865.1
GCA_007673905.1
GCA_007677285.1
GCA_007677845.1
GCA_007677955.1
GCA_000828165.1
GCA_032101025.1
GCA_032106105.1
GCA_963524675.1
GCA_019037065.1
GCA_958405705.1
GCA_009730415.1
GCA_008764195.1
GCA_008868275.1
GCA_023147195.1
GCA_009377285.1
GCA_030230425.1
GCA_002338085.1
GCA_001061825.1
GCA_001066245.1
GCA_002884675.1
GCA_900475555.1
GCA_003417425.1
GCA_003530855.1
GCA_031979425.1
GCA_013426035.1
GCA_031975195.1
GCA_032005325.1
GCA_032098025.1
GCA_004117015.1
GCA_019748495.1
GCA_019748515.1
GCA_019748545.1
GCA_013041625.1
GCA_023712705.1
GCA_001543375.1
GCA_024655705.1
GCA_000180435.1
GCA_020982705.1
GCA_020982805.1
GCA_001681025.1
GCA_001681105.1
GCA_001681155.1
GCA_001681185.1
GCA_001696355.1
GCA_001743215.1
GCA_001743265.1
GCA_001743305.1
GCA_001756665.1
GCA_028834165.1
GCA_028891655.1
GCA_028891715.1
GCA_028891755.1
GCA_028891795.1
GCA_028891855.1
GCA_028891875.1
GCA_028891975.1
GCA_028892075.1
GCA_028892175.1
GCA_028892275.1
GCA_028892375.1
GCA_028892465.1
GCA_028918605.1
GCA_028918685.1
GCA_028918805.1
GCA_028918905.1
GCA_028919105.1
GCA_028919125.1
GCA_028919205.1
GCA_028920165.1
GCA_028920225.1
GCA_028920325.1
GCA_028920425.1
GCA_028920525.1
GCA_028920545.1
GCA_028920625.1
GCA_028920645.1
GCA_028920725.1
GCA_028920745.1
GCA_028920945.1
GCA_028921025.1
GCA_028921145.1
GCA_028921245.1
GCA_028921285.1
GCA_028921845.1
GCA_028921965.1
GCA_028922545.1
GCA_028922665.1
GCA_028922765.1
GCA_028922865.1
GCA_028922965.1
GCA_028922985.1
GCA_028923065.1
GCA_028923085.1
GCA_028923165.1
GCA_028923665.1
GCA_028923785.1
GCA_028923825.1
GCA_028923885.1
GCA_028923985.1
GCA_028924085.1
GCA_028924185.1
GCA_028924945.1
GCA_028925045.1
GCA_028925105.1
GCA_028945725.1
GCA_028945825.1
GCA_028945865.1
GCA_028945925.1
GCA_028946125.1
GCA_028946225.1
GCA_028946325.1
GCA_028946425.1
GCA_028946525.1
GCA_028946625.1
GCA_028946725.1
GCA_028946825.1
GCA_028946845.1
GCA_028946925.1
GCA_028946985.1
GCA_028947045.1
GCA_028947145.1
GCA_028947245.1
GCA_028947345.1
GCA_028947545.1
GCA_028947645.1
GCA_028947745.1
GCA_028947845.1
GCA_028947865.1
GCA_028947905.1
GCA_028947945.1
GCA_028948045.1
GCA_028948085.1
GCA_028948145.1
GCA_028948305.1
GCA_028948405.1
GCA_028948465.1
GCA_028948565.1
GCA_028948665.1
GCA_028948765.1
GCA_028948865.1
GCA_028948965.1
GCA_028949065.1
GCA_028949085.1
GCA_028949145.1
GCA_028949185.1
GCA_028949245.1
GCA_028949265.1
GCA_028949365.1
GCA_028949385.1
GCA_028949485.1
GCA_028949525.1
GCA_028949585.1
GCA_028949885.1
GCA_028949985.1
GCA_028950085.1
GCA_028950185.1
GCA_028950285.1
GCA_028950305.1
GCA_028950405.1
GCA_028950425.1
GCA_028950505.1
GCA_028950605.1
GCA_028950705.1
GCA_028950905.1
GCA_028951005.1
GCA_028951105.1
GCA_028951145.1
GCA_028951205.1
GCA_028951305.1
GCA_028951405.1
GCA_028951525.1
GCA_028951605.1
GCA_028951625.1
GCA_028951705.1
GCA_028951825.1
GCA_028951925.1
GCA_028952025.1
GCA_028952125.1
GCA_028952225.1
GCA_028952325.1
GCA_028952365.1
GCA_028952425.1
GCA_028952525.1
GCA_028952665.1
GCA_028952725.1
GCA_028952825.1
GCA_028952845.1
GCA_028952925.1
GCA_028952945.1
GCA_028953085.1
GCA_028953145.1
GCA_028953345.1
GCA_028953385.1
GCA_028953445.1
GCA_028953545.1
GCA_028953745.1
GCA_028953885.1
GCA_028953965.1
GCA_028954005.1
GCA_028954065.1
GCA_028975585.1
GCA_028975675.1
GCA_028975695.1
GCA_028975795.1
GCA_028975835.1
GCA_028975935.1
GCA_028976015.1
GCA_028976275.1
GCA_028976375.1
GCA_028976415.1
GCA_028976475.1
GCA_028976575.1
GCA_028976595.1
GCA_028976675.1
GCA_028976695.1
GCA_028976785.1
GCA_028976805.1
GCA_028976825.1
GCA_028976885.1
GCA_028976905.1
GCA_028977005.1
GCA_028977105.1
GCA_028977145.1
GCA_028977305.1
GCA_028977395.1
GCA_028977505.1
GCA_028977595.1
GCA_028977655.1
GCA_028977745.1
GCA_028977785.1
GCA_028977845.1
GCA_028977865.1
GCA_028977945.1
GCA_028978045.1
GCA_028978085.1
GCA_028978165.1
GCA_028978265.1
GCA_028978365.1
GCA_028978405.1
GCA_028978465.1
GCA_028978565.1
GCA_028978665.1
GCA_028978865.1
GCA_028978945.1
GCA_028979005.1
GCA_028979065.1
GCA_028979085.1
GCA_028979185.1
GCA_028979225.1
GCA_028979265.1
GCA_028979285.1
GCA_028979405.1
GCA_028979465.1
GCA_028979505.1
GCA_028979565.1
GCA_028979665.1
GCA_028979865.1
GCA_028980165.1
GCA_028980225.1
GCA_028980265.1
GCA_028980285.1
GCA_028980385.1
GCA_028980465.1
GCA_028980525.1
GCA_028980585.1
GCA_028980685.1
GCA_028980785.1
GCA_028980885.1
GCA_028980985.1
GCA_028981085.1
GCA_028981185.1
GCA_028981285.1
GCA_028981365.1
GCA_028981425.1
GCA_028981485.1
GCA_028981505.1
GCA_028981585.1
GCA_028981605.1
GCA_028981625.1
GCA_028981685.1
GCA_028981705.1
GCA_028981805.1
GCA_028981905.1
GCA_028982205.1
GCA_028982305.1
GCA_028982405.1
GCA_028982735.1
GCA_028982825.1
GCA_028982855.1
GCA_028982935.1
GCA_028982955.1
GCA_029008535.1
GCA_029014005.1
GCA_029035965.1
GCA_029036065.1
GCA_029036165.1
GCA_029036525.1
GCA_029036645.1
GCA_029036725.1
GCA_029036845.1
GCA_029036865.1
GCA_029036885.1
GCA_029036965.1
GCA_029037065.1
GCA_029037145.1
GCA_029037165.1
GCA_029037265.1
GCA_029037305.1
GCA_029037365.1
GCA_029037465.1
GCA_029037545.1
GCA_029037655.1
GCA_029037775.1
GCA_029037875.1
GCA_029037925.1
GCA_029037985.1
GCA_029038185.1
GCA_029038285.1
GCA_029038305.1
GCA_029038385.1
GCA_029039165.1
GCA_029040575.1
GCA_029040615.1
GCA_029040675.1
GCA_029040735.1
GCA_029040775.1
GCA_029040875.1
GCA_029040975.1
GCA_029041075.1
GCA_029041275.1
GCA_029041375.1
GCA_029041575.1
GCA_029041615.1
GCA_029041695.1
GCA_029041805.1
GCA_029041885.1
GCA_029041905.1
GCA_029042005.1
GCA_029042105.1
GCA_029042185.1
GCA_029042315.1
GCA_029042415.1
GCA_029042515.1
GCA_029042615.1
GCA_029042715.1
GCA_029042895.1
GCA_029042955.1
GCA_029042985.1
GCA_029043055.1
GCA_029043095.1
GCA_029043155.1
GCA_029043255.1
GCA_029043355.1
GCA_029043445.1
GCA_000463035.1
GCA_000525165.1
GCA_000525185.1
GCA_000525265.1
GCA_000525285.1
GCA_000525365.1
GCA_000525385.1
GCA_000525425.1
GCA_000525445.1
GCA_000525545.1
GCA_000527415.1
GCA_000527515.1
GCA_000527535.1
GCA_000527615.1
GCA_000527635.1
GCA_000527715.1
GCA_000527735.1
GCA_000527855.1
GCA_000527955.1
GCA_000528055.1
GCA_000528155.1
GCA_000528255.1
GCA_000528355.1
GCA_000528455.1
GCA_000528495.1
GCA_000528535.1
GCA_000528575.1
GCA_000528675.1
GCA_000528695.1
GCA_000528775.1
GCA_000528795.1
GCA_000528875.1
GCA_000528895.1
GCA_000528995.1
GCA_000529095.1
GCA_000529255.1
GCA_005280145.1
GCA_001836385.1
GCA_001836595.1
GCA_001838745.1
GCA_001838805.1
GCA_001839195.1
GCA_001839445.1
GCA_001839495.1
GCA_900083305.1
GCA_900083505.1
GCA_900083325.1
GCA_900083395.1
GCA_900083455.1
GCA_029100085.1
GCA_029101625.1
GCA_029101665.1
GCA_029101725.1
GCA_029101785.1
GCA_029101825.1
GCA_029101845.1
GCA_029101885.1
GCA_029101925.1
GCA_029101945.1
GCA_029101975.1
GCA_029102025.1
GCA_029102045.1
GCA_029102065.1
GCA_029102145.1
GCA_029102185.1
GCA_029102265.1
GCA_029102345.1
GCA_029102445.1
GCA_029102645.1
GCA_028920245.1
GCA_028920265.1
GCA_028920285.1
GCA_028920345.1
GCA_028920365.1
GCA_028920445.1
GCA_028920465.1
GCA_028920565.1
GCA_028920665.1
GCA_028920705.1
GCA_028920865.1
GCA_028920965.1
GCA_028921065.1
GCA_028921165.1
GCA_028921265.1
GCA_028922225.1
GCA_028922485.1
GCA_028922585.1
GCA_028922685.1
GCA_028922705.1
GCA_028922785.1
GCA_028922805.1
GCA_028922885.1
GCA_028922905.1
GCA_028922945.1
GCA_028923005.1
GCA_028923105.1
GCA_028923145.1
GCA_028923205.1
GCA_028923605.1
GCA_028923805.1
GCA_028923865.1
GCA_028923905.1
GCA_028923925.1
GCA_028923945.1
GCA_028924005.1
GCA_028924025.1
GCA_028924045.1
GCA_028924105.1
GCA_028924125.1
GCA_028924225.1
GCA_028924825.1
GCA_028924925.1
GCA_028925145.1
GCA_028925225.1
GCA_028925445.1
GCA_028925545.1
GCA_028925565.1
GCA_028925645.1
GCA_028925745.1
GCA_028925845.1
GCA_028925945.1
GCA_028926045.1
GCA_028926285.1
GCA_028926345.1
GCA_028946865.1
GCA_028946965.1
GCA_028947065.1
GCA_028947205.1
GCA_028947265.1
GCA_028947465.1
GCA_028947565.1
GCA_028947585.1
GCA_028947665.1
GCA_028947685.1
GCA_028947765.1
GCA_028947785.1
GCA_028947885.1
GCA_028947985.1
GCA_028948065.1
GCA_028948185.1
GCA_028948225.1
GCA_028948285.1
GCA_028948375.1
GCA_028948585.1
GCA_028948685.1
GCA_028948785.1
GCA_028948805.1
GCA_028948825.1
GCA_028948885.1
GCA_028948905.1
GCA_028949005.1
GCA_028949105.1
GCA_028949205.1
GCA_028949305.1
GCA_028949405.1
GCA_028949505.1
GCA_028949605.1
GCA_028949705.1
GCA_028949805.1
GCA_028949905.1
GCA_028949945.1
GCA_028950005.1
GCA_028950025.1
GCA_028950125.1
GCA_028950205.1
GCA_028950225.1
GCA_028950265.1
GCA_028950325.1
GCA_028950525.1
GCA_028950565.1
GCA_028950625.1
GCA_028950665.1
GCA_028950725.1
GCA_028950805.1
GCA_028950925.1
GCA_028951025.1
GCA_028951125.1
GCA_028951225.1
GCA_028951245.1
GCA_028951325.1
GCA_028951345.1
GCA_028951425.1
GCA_028951445.1
GCA_028951545.1
GCA_028951645.1
GCA_028951745.1
GCA_028951785.1
GCA_028951945.1
GCA_028952045.1
GCA_028952145.1
GCA_028952285.1
GCA_028952345.1
GCA_028952405.1
GCA_028952445.1
GCA_028952465.1
GCA_028952545.1
GCA_028952565.1
GCA_028952645.1
GCA_028952765.1
GCA_028952865.1
GCA_028952965.1
GCA_028953245.1
GCA_028953365.1
GCA_028953465.1
GCA_028953685.1
GCA_028953765.1
GCA_028953785.1
GCA_028953865.1
GCA_028953985.1
GCA_028954485.1
GCA_028954505.1
GCA_028954585.1
GCA_028954765.1
GCA_028954885.1
GCA_028954905.1
GCA_028954985.1
GCA_028955005.1
GCA_028955085.1
GCA_000557585.1
GCA_000557685.1
GCA_000557785.1
GCA_000557885.1
GCA_000557985.1
GCA_000558085.1
GCA_000558185.1
GCA_000558205.1
GCA_000558285.1
GCA_000558305.1
GCA_000558385.1
GCA_000558405.1
GCA_000558505.1
GCA_000558605.1
GCA_000558705.1
GCA_000558805.1
GCA_000559185.1
GCA_000559245.1
GCA_000559305.1
GCA_000559405.1
GCA_000559425.1
GCA_000559505.1
GCA_000559525.1
GCA_000559605.1
GCA_000559625.1
GCA_000559725.1
GCA_000559845.1
GCA_000559945.1
GCA_000560045.1
GCA_000560145.1
GCA_000560245.1
GCA_000560345.1
GCA_000560445.1
GCA_000560545.1
GCA_000560645.1
GCA_000560665.1
GCA_000560745.1
GCA_000560765.1
GCA_000560845.1
GCA_000560865.1
GCA_000560965.1
GCA_000561065.1
GCA_000561165.1
GCA_000561265.1
GCA_000561365.1
GCA_000561465.1
GCA_000561565.1
GCA_000561665.1
GCA_000561765.1
GCA_000561865.1
GCA_000561885.1
GCA_000561965.1
GCA_000561985.1
GCA_000562065.1
GCA_000562085.1
GCA_000562185.1
GCA_000562285.1
GCA_000562385.1
GCA_000562675.1
GCA_000562775.1
GCA_000562875.1
GCA_000562975.1
GCA_000563075.1
GCA_000563095.1
GCA_000563175.1
GCA_000563195.1
GCA_000563275.1
GCA_000563295.1
GCA_000563375.1
GCA_000563395.1
GCA_000563495.1
GCA_000563595.1
GCA_000563695.1
GCA_000563795.1
GCA_000563895.1
GCA_000563995.1
GCA_000564095.1
GCA_000564195.1
GCA_000564295.1
GCA_000564315.1
GCA_000564355.1
GCA_000564425.1
GCA_000564445.1
GCA_000564525.1
GCA_000564545.1
GCA_000564645.1
GCA_000564735.1
GCA_000564935.1
GCA_000592805.1
GCA_000592905.1
GCA_000593005.1
GCA_000593105.1
GCA_000593205.1
GCA_000593405.1
GCA_000593505.1
GCA_000593605.1
GCA_000593705.1
GCA_000593725.1
GCA_000593805.1
GCA_000593825.1
GCA_000593905.1
GCA_000593925.1
GCA_000594025.1
GCA_000594125.1
GCA_000594225.1
GCA_000594325.1
GCA_000594425.1
GCA_000594525.1
GCA_000594625.1
GCA_000594725.1
GCA_000594825.1
GCA_000594925.1
GCA_000594945.1
GCA_000595025.1
GCA_000595045.1
GCA_000595125.1
GCA_000595145.1
GCA_000595245.1
GCA_000595345.1
GCA_000595445.1
GCA_000595545.1
GCA_000595645.1
GCA_000595745.1
GCA_000595845.1
GCA_000595945.1
GCA_000596045.1
GCA_000596145.1
GCA_000596165.1
GCA_000596245.1
GCA_000596265.1
GCA_000596345.1
GCA_000596365.1
GCA_000596465.1
GCA_000596565.1
GCA_000596665.1
GCA_000596765.1
GCA_000596865.1
GCA_000596965.1
GCA_000597065.1
GCA_000597165.1
GCA_000597265.1
GCA_000597365.1
GCA_000597385.1
GCA_000597465.1
GCA_000597485.1
GCA_034019955.1
GCA_034020155.1
GCA_034020275.1
GCA_034020375.1
GCA_034020415.1
GCA_034020475.1
GCA_034020515.1
GCA_034020575.1
GCA_034020605.1
GCA_034020675.1
GCA_034021115.1
GCA_034021155.1
GCA_034021235.1
GCA_034023835.1
GCA_034024715.1
GCA_900097305.1
GCA_900097535.1
GCA_900097575.1
GCA_900097485.1
GCA_900097735.1
GCA_900097495.1
GCA_900097835.1
GCA_900098625.1
GCA_900097785.1
GCA_900098705.1
GCA_900098445.1
GCA_900097525.1
GCA_900097755.1
GCA_900097795.1
GCA_900098575.1
GCA_900098515.1
GCA_900098115.1
GCA_900097715.1
GCA_900098595.1
GCA_900097905.1
GCA_900098545.1
GCA_900098405.1
GCA_900097385.1
GCA_900098055.1
GCA_900097515.1
GCA_900097805.1
GCA_900097295.1
GCA_900098105.1
GCA_001854965.1
GCA_028978285.1
GCA_028978325.1
GCA_028978385.1
GCA_028978485.1
GCA_028978685.1
GCA_028978785.1
GCA_028978805.1
GCA_028978845.1
GCA_028978885.1
GCA_028978985.1
GCA_028979105.1
GCA_028979205.1
GCA_028979305.1
GCA_028979385.1
GCA_028979485.1
GCA_028979585.1
GCA_028979685.1
GCA_028979785.1
GCA_028979885.1
GCA_028979985.1
GCA_028980005.1
GCA_028980105.1
GCA_028980185.1
GCA_028980205.1
GCA_028980305.1
GCA_028980405.1
GCA_028980505.1
GCA_028980605.1
GCA_028980805.1
GCA_028980905.1
GCA_028981005.1
GCA_028981205.1
GCA_028981225.1
GCA_028981305.1
GCA_028981325.1
GCA_028981405.1
GCA_028981525.1
GCA_028981725.1
GCA_028981825.1
GCA_028981965.1
GCA_028982025.1
GCA_028982085.1
GCA_028982455.1
GCA_028982505.1
GCA_028982755.1
GCA_028982805.1
GCA_028982875.1
GCA_028982975.1
GCA_028983075.1
GCA_028983155.1
GCA_028983375.1
GCA_028983475.1
GCA_028983595.1
GCA_028983675.1
GCA_028983695.1
GCA_028983795.1
GCA_028983875.1
GCA_028983895.1
GCA_028983935.1
GCA_028983995.1
GCA_028984035.1
GCA_028984085.1
GCA_028984235.1
GCA_028984335.1
GCA_028984435.1
GCA_028984495.1
GCA_028984535.1
GCA_028984575.1
GCA_028984635.1
GCA_028984715.1
GCA_028984855.1
GCA_028984925.1
GCA_028984985.1
GCA_028985015.1
GCA_028985035.1
GCA_028985075.1
GCA_028985115.1
GCA_028985215.1
GCA_028985315.1
GCA_028985455.1
GCA_028985515.1
GCA_028985625.1
GCA_028985725.1
GCA_028985825.1
GCA_028985865.1
GCA_028985905.1
GCA_029008955.1
GCA_029039085.1
GCA_029039185.1
GCA_029040555.1
GCA_029040655.1
GCA_029040795.1
GCA_029040895.1
GCA_029040995.1
GCA_029041095.1
GCA_029041195.1
GCA_029041335.1
GCA_029041395.1
GCA_029041415.1
GCA_029041495.1
GCA_029041515.1
GCA_029041595.1
GCA_029041715.1
GCA_029041825.1
GCA_029041925.1
GCA_029041965.1
GCA_029042025.1
GCA_029042125.1
GCA_029042225.1
GCA_029042375.1
GCA_029042435.1
GCA_029042535.1
GCA_029042655.1
GCA_029042735.1
GCA_029043375.1
GCA_029043475.1
GCA_029043515.1
GCA_029043575.1
GCA_029043735.1
GCA_029043775.1
GCA_029043875.1
GCA_029043895.1
GCA_029044005.1
GCA_029044105.1
GCA_029044185.1
GCA_029044285.1
GCA_029044335.1
GCA_029044385.1
GCA_029044465.1
GCA_029044565.1
GCA_029044905.1
GCA_029044985.1
GCA_029045005.1
GCA_029045105.1
GCA_029045145.1
GCA_029045185.1
GCA_029045245.1
GCA_029045305.1
GCA_029045405.1
GCA_029045505.1
GCA_029045605.1
GCA_029045705.1
GCA_029045805.1
GCA_029045855.1
GCA_029045905.1
GCA_029045945.1
GCA_029078505.1
GCA_029078545.1
GCA_029078605.1
GCA_029168655.1
GCA_029168675.1
GCA_001680935.1
GCA_001681015.1
GCA_900092595.1
GCA_001267715.2
GCA_001748125.1
GCA_900098535.1
GCA_900098485.1
GCA_028909975.1
GCA_028910035.1
GCA_028910055.1
GCA_028910135.1
GCA_028910195.1
GCA_028910235.1
GCA_028910395.1
GCA_028910455.1
GCA_028910555.1
GCA_028910755.1
GCA_028910845.1
GCA_028940225.1
GCA_028940325.1
GCA_028940345.1
GCA_028940425.1
GCA_028940445.1
GCA_028940465.1
GCA_028940525.1
GCA_028940545.1
GCA_028940705.1
GCA_028940925.1
GCA_028941025.1
GCA_028941065.1
GCA_028941125.1
GCA_028941325.1
GCA_028941365.1
GCA_028941425.1
GCA_028941445.1
GCA_028941465.1
GCA_028941545.1
GCA_028941625.1
GCA_028941745.1
GCA_028941845.1
GCA_028941885.1
GCA_028941945.1
GCA_028941985.1
GCA_028942045.1
GCA_028942085.1
GCA_028942245.1
GCA_028942345.1
GCA_028942385.1
GCA_028942445.1
GCA_028942545.1
GCA_028942665.1
GCA_028942785.1
GCA_028942865.1
GCA_028942965.1
GCA_028943065.1
GCA_028943165.1
GCA_028943265.1
GCA_028943305.1
GCA_028943365.1
GCA_028943405.1
GCA_028943525.1
GCA_028943905.1
GCA_028943945.1
GCA_028944265.1
GCA_028944365.1
GCA_028944465.1
GCA_028944565.1
GCA_028944585.1
GCA_028944605.1
GCA_028944625.1
GCA_028944665.1
GCA_028944685.1
GCA_028944765.1
GCA_028944785.1
GCA_028944985.1
GCA_028945025.1
GCA_028945085.1
GCA_028945225.1
GCA_028967285.1
GCA_028967345.1
GCA_028967395.1
GCA_028967465.1
GCA_028967545.1
GCA_028967655.1
GCA_028967765.1
GCA_028967855.1
GCA_028967965.1
GCA_028968165.1
GCA_028968385.1
GCA_028968475.1
GCA_028968905.1
GCA_028968965.1
GCA_028969005.1
GCA_028969185.1
GCA_028969285.1
GCA_028969485.1
GCA_028969585.1
GCA_028969785.1
GCA_028969885.1
GCA_028969985.1
GCA_028970085.1
GCA_028970105.1
GCA_028970125.1
GCA_028970185.1
GCA_028970205.1
GCA_028970305.1
GCA_028970405.1
GCA_028970505.1
GCA_028970605.1
GCA_028970805.1
GCA_028970845.1
GCA_028970905.1
GCA_028970945.1
GCA_028971005.1
GCA_028971105.1
GCA_028971205.1
GCA_028971305.1
GCA_028971325.1
GCA_028971405.1
GCA_028971425.1
GCA_028971465.1
GCA_028971505.1
GCA_028971525.1
GCA_028971665.1
GCA_028971725.1
GCA_028971825.1
GCA_028971925.1
GCA_028971965.1
GCA_028972125.1
GCA_028972225.1
GCA_028972325.1
GCA_028972425.1
GCA_028972525.1
GCA_028972545.1
GCA_028972585.1
GCA_028972625.1
GCA_028972645.1
GCA_028972725.1
GCA_028972745.1
GCA_028972845.1
GCA_028972945.1
GCA_028973045.1
GCA_028973245.1
GCA_028973345.1
GCA_028973385.1
GCA_028973545.1
GCA_028973645.1
GCA_028973775.1
GCA_028973815.1
GCA_028973875.1
GCA_028973955.1
GCA_028974645.1
GCA_029002335.1
GCA_029002435.1
GCA_029002475.1
GCA_029002775.1
GCA_029002875.1
GCA_029002975.1
GCA_029003075.1
GCA_029003335.1
GCA_029003455.1
GCA_029003535.1
GCA_029003575.1
GCA_029003655.1
GCA_029003675.1
GCA_029003755.1
GCA_029003815.1
GCA_029004315.1
GCA_029004915.1
GCA_029004935.1
GCA_029005035.1
GCA_029005435.1
GCA_029005475.1
GCA_029005535.1
GCA_029005635.1
GCA_029005835.1
GCA_029005895.1
GCA_029005935.1
GCA_029029685.1
GCA_029029705.1
GCA_029029785.1
GCA_029029805.1
GCA_029029885.1
GCA_029029905.1
GCA_029029985.1
GCA_029030005.1
GCA_029030105.1
GCA_029030205.1
GCA_029030305.1
GCA_029030345.1
GCA_029030405.1
GCA_029030705.1
GCA_029030955.1
GCA_029030975.1
GCA_029031015.1
GCA_029031055.1
GCA_029031075.1
GCA_029031175.1
GCA_029031215.1
GCA_029031255.1
GCA_029031375.1
GCA_029031585.1
GCA_029031685.1
GCA_029031785.1
GCA_029031865.1
GCA_029031905.1
GCA_029032025.1
GCA_029032125.1
GCA_029032225.1
GCA_029032245.1
GCA_029032445.1
GCA_029032645.1
GCA_029032745.1
GCA_029032785.1
GCA_029032845.1
GCA_029032945.1
GCA_029033045.1
GCA_029033145.1
GCA_029033245.1
GCA_029033345.1
GCA_029033835.1
GCA_029033935.1
GCA_029034045.1
GCA_029034105.1
GCA_029034305.1
GCA_029034915.1
GCA_029034995.1
GCA_029035015.1
GCA_029035115.1
GCA_029035215.1
GCA_029035725.1
GCA_029035925.1
GCA_029036025.1
GCA_029036045.1
GCA_029036085.1
GCA_029036125.1
GCA_029036145.1
GCA_029036445.1
GCA_029036545.1
GCA_029036585.1
GCA_029036665.1
GCA_029036765.1
GCA_034036855.1
GCA_034041215.1
GCA_005116585.1
GCA_001815835.1
GCA_001838975.1
GCA_001839065.1
GCA_001839285.1
GCA_001839365.1
GCA_900083185.1
GCA_900083345.1
GCA_900083335.1
GCA_900083405.1
GCA_900083255.1
GCA_900083365.1
GCA_900083435.1
GCA_001691495.1
GCA_029094145.1
GCA_028918485.1
GCA_028918645.1
GCA_028918705.1
GCA_028918745.1
GCA_028918765.1
GCA_028918845.1
GCA_028918865.1
GCA_028918945.1
GCA_028918965.1
GCA_028919005.1
GCA_028919065.1
GCA_028919145.1
GCA_028920185.1
GCA_028920385.1
GCA_028920485.1
GCA_028920585.1
GCA_028920685.1
GCA_028920885.1
GCA_028920985.1
GCA_028921045.1
GCA_028921085.1
GCA_028921185.1
GCA_028921205.1
GCA_028922505.1
GCA_028922525.1
GCA_028922565.1
GCA_028922605.1
GCA_028922625.1
GCA_028922725.1
GCA_028922825.1
GCA_028922925.1
GCA_028923025.1
GCA_028923125.1
GCA_028923225.1
GCA_028923645.1
GCA_028923725.1
GCA_028923745.1
GCA_028923765.1
GCA_028923845.1
GCA_028924145.1
GCA_028924245.1
GCA_028924845.1
GCA_028924865.1
GCA_028924905.1
GCA_028924965.1
GCA_028925025.1
GCA_028925065.1
GCA_028925165.1
GCA_028925205.1
GCA_028925665.1
GCA_028925765.1
GCA_028925865.1
GCA_028925965.1
GCA_028926065.1
GCA_028926085.1
GCA_028945565.1
GCA_028945665.1
GCA_028945705.1
GCA_028945765.1
GCA_028945905.1
GCA_028945965.1
GCA_028946065.1
GCA_028946165.1
GCA_028946185.1
GCA_028946265.1
GCA_028946385.1
GCA_028946585.1
GCA_028946685.1
GCA_028946785.1
GCA_028946885.1
GCA_028947085.1
GCA_028947185.1
GCA_028947285.1
GCA_028947305.1
GCA_028947385.1
GCA_028947405.1
GCA_028947445.1
GCA_028947485.1
GCA_028947505.1
GCA_028947605.1
GCA_028947705.1
GCA_028947805.1
GCA_028948005.1
GCA_028948105.1
GCA_028948505.1
GCA_028948545.1
GCA_028948605.1
GCA_028948645.1
GCA_028948705.1
GCA_028948725.1
GCA_028948925.1
GCA_028949025.1
GCA_028949125.1
GCA_028949165.1
GCA_028949225.1
GCA_028949275.1
GCA_028949325.1
GCA_028949425.1
GCA_028949625.1
GCA_028949685.1
GCA_028949725.1
GCA_028949745.1
GCA_028949785.1
GCA_028949825.1
GCA_028949845.1
GCA_028949925.1
GCA_028950045.1
GCA_028950145.1
GCA_028950345.1
GCA_028950385.1
GCA_028950445.1
GCA_028950485.1
GCA_028950545.1
GCA_028950645.1
GCA_028950745.1
GCA_028950845.1
GCA_028950885.1
GCA_028950945.1
GCA_028950965.1
GCA_028951045.1
GCA_028951065.1
GCA_028951165.1
GCA_028951265.1
GCA_028951365.1
GCA_028951465.1
GCA_028951505.1
GCA_028951565.1
GCA_028951665.1
GCA_028951765.1
GCA_028951865.1
GCA_028951965.1
GCA_028952005.1
GCA_028952065.1
GCA_028952105.1
GCA_028952165.1
GCA_028952185.1
GCA_028952265.1
GCA_028952245.1
GCA_028952385.1
GCA_028952485.1
GCA_028952505.1
GCA_028952585.1
GCA_028952625.1
GCA_028952685.1
GCA_028952785.1
GCA_028952885.1
GCA_028952985.1
GCA_028953045.1
GCA_028953185.1
GCA_028953225.1
GCA_028953285.1
GCA_028976135.1
GCA_028976175.1
GCA_028976215.1
GCA_028976235.1
GCA_028976315.1
GCA_028976435.1
GCA_028976535.1
GCA_028976635.1
GCA_028976735.1
GCA_028976845.1
GCA_028976945.1
GCA_028977045.1
GCA_028977205.1
GCA_028977245.1
GCA_028977265.1
GCA_028977345.1
GCA_028977365.1
GCA_028977385.1
GCA_028977445.1
GCA_028977465.1
GCA_028977485.1
GCA_028977565.1
GCA_028977645.1
GCA_028977705.1
GCA_028977805.1
GCA_028977925.1
GCA_028978005.1
GCA_028978105.1
GCA_028978205.1
GCA_028978305.1
GCA_028978425.1
GCA_028978505.1
GCA_028978525.1
GCA_028978545.1
GCA_028978605.1
GCA_028978625.1
GCA_028978645.1
GCA_028978705.1
GCA_028978725.1
GCA_028978765.1
GCA_028978825.1
GCA_028978905.1
GCA_028978965.1
GCA_028979025.1
GCA_028979125.1
GCA_028979165.1
GCA_028979325.1
GCA_028979545.1
GCA_028979605.1
GCA_028979625.1
GCA_028979645.1
GCA_028979705.1
GCA_028979725.1
GCA_028979765.1
GCA_028979805.1
GCA_028979825.1
GCA_028979905.1
GCA_028979925.1
GCA_028979965.1
GCA_028980025.1
GCA_028980065.1
GCA_028980125.1
GCA_028980325.1
GCA_028980365.1
GCA_028980425.1
GCA_028980625.1
GCA_028980725.1
GCA_028980825.1
GCA_028980845.1
GCA_028980925.1
GCA_028980945.1
GCA_028980965.1
GCA_028981025.1
GCA_028981045.1
GCA_028981125.1
GCA_028981145.1
GCA_028981245.1
GCA_028981345.1
GCA_028981385.1
GCA_028981445.1
GCA_028981545.1
GCA_028981645.1
GCA_028981845.1
GCA_028982045.1
GCA_028982145.1
GCA_028982245.1
GCA_028982265.1
GCA_028982565.1
GCA_029006335.1
GCA_029006415.1
GCA_029006435.1
GCA_029006675.1
GCA_029008575.1
GCA_029008775.1
GCA_029008795.1
GCA_029011215.1
GCA_034035055.1
GCA_001854985.1
GCA_001855045.1
GCA_001855085.1
GCA_001855145.1
GCA_029036005.1
GCA_029036105.1
GCA_029036465.1
GCA_029036485.1
GCA_029036505.1
GCA_029036605.1
GCA_029036705.1
GCA_029036805.1
GCA_029036905.1
GCA_029036945.1
GCA_029037005.1
GCA_029037045.1
GCA_029037105.1
GCA_029037205.1
GCA_029037245.1
GCA_029037405.1
GCA_029037505.1
GCA_029037525.1
GCA_029037565.1
GCA_029037605.1
GCA_029037635.1
GCA_029037675.1
GCA_029037715.1
GCA_029037735.1
GCA_029037755.1
GCA_029037835.1
GCA_029037945.1
GCA_029038045.1
GCA_029038145.1
GCA_029038245.1
GCA_029038345.1
GCA_029040625.1
GCA_029040715.1
GCA_029040815.1
GCA_029040915.1
GCA_029041015.1
GCA_029041035.1
GCA_029041055.1
GCA_029041155.1
GCA_029041255.1
GCA_029041315.1
GCA_029041435.1
GCA_029041475.1
GCA_029041535.1
GCA_029041635.1
GCA_029041675.1
GCA_029041735.1
GCA_029041785.1
GCA_029041845.1
GCA_029041945.1
GCA_029042045.1
GCA_029042085.1
GCA_029042145.1
GCA_029042255.1
GCA_029042275.1
GCA_029042355.1
GCA_029042455.1
GCA_029042475.1
GCA_029101685.1
GCA_029101965.1
GCA_029102385.1
GCA_029102425.1
GCA_029102485.1
GCA_029102505.1
GCA_900124955.1
GCA_900125845.1
GCA_900125155.1
GCA_900125775.1
GCA_900126005.1
GCA_900125735.1
GCA_900124755.1
GCA_900126085.1
GCA_900126155.1
GCA_900124815.1
GCA_900126925.1
GCA_900125575.1
GCA_900125545.1
GCA_900124835.1
GCA_900125345.1
GCA_900124965.1
GCA_900126345.1
GCA_900125355.1
GCA_900125255.1
GCA_900125835.1
GCA_900124945.1
GCA_900124825.1
GCA_900124905.1
GCA_900125555.1
GCA_900126055.1
GCA_900125595.1
GCA_900124655.1
GCA_900126845.1
GCA_900126495.1
GCA_900126465.1
GCA_900125955.1
GCA_900126385.1
GCA_900126225.1
GCA_900125945.1
GCA_900125645.1
GCA_001899925.1
GCA_001899975.1
GCA_900129335.1
GCA_900149265.1
GCA_014265675.1
GCA_014265725.1
GCA_014266235.1
GCA_014266625.1
GCA_014266835.1
GCA_014267105.1
GCA_014267125.1
GCA_014267285.1
GCA_014334415.1
GCA_014334515.1
GCA_014334535.1
GCA_014334615.1
GCA_014334635.1
GCA_014335265.1
GCA_014336965.1
GCA_014337055.1
GCA_014337075.1
GCA_034105275.1
GCA_001982975.1
GCA_001983025.1
GCA_001983085.1
GCA_001879545.1
GCA_001880265.1
GCA_000009665.1
GCA_000011505.1
GCA_000145595.1
GCA_000153665.1
GCA_000162635.1
GCA_000162735.1
GCA_000162835.1
GCA_900660245.1
GCA_005705815.1
GCA_900124675.1
GCA_900125695.1
GCA_900125495.1
GCA_900126715.1
GCA_900126475.1
GCA_900124985.1
GCA_900126175.1
GCA_900125005.1
GCA_900125675.1
GCA_900125035.1
GCA_900125995.1
GCA_900124915.1
GCA_900125385.1
GCA_900124775.1
GCA_900125485.1
GCA_900125815.1
GCA_900125825.1
GCA_900127745.1
GCA_900127935.1
GCA_900127765.1
GCA_900127795.1
GCA_900127985.1
GCA_900127645.1
GCA_900128295.1
GCA_900127895.1
GCA_900127755.1
GCA_900127735.1
GCA_900127815.1
GCA_000164715.1
GCA_000171455.1
GCA_000174535.1
GCA_000174635.1
GCA_000177995.1
GCA_014493625.1
GCA_900155725.1
GCA_900155815.1
GCA_900155875.1
GCA_900155845.1
GCA_900155755.1
GCA_900155785.1
GCA_001996525.1
GCA_001996565.1
GCA_900126185.1
GCA_900126115.1
GCA_900125365.1
GCA_900125135.1
GCA_900124865.1
GCA_900126235.1
GCA_900125715.1
GCA_900124805.1
GCA_900124745.1
GCA_900126435.1
GCA_900126325.1
GCA_900125145.1
GCA_900125205.1
GCA_900126205.1
GCA_900125025.1
GCA_900125295.1
GCA_900125325.1
GCA_900128305.1
GCA_900128085.1
GCA_900128105.1
GCA_900127925.1
GCA_900128065.1
GCA_900127835.1
GCA_900128115.1
GCA_900127915.1
GCA_900128285.1
GCA_900127875.1
GCA_900127945.1
GCA_900127695.1
GCA_900127855.1
GCA_900127665.1
GCA_900127965.1
GCA_900127775.1
GCA_900128005.1
GCA_900127845.1
GCA_900128135.1
GCA_900088495.1
GCA_000187145.1
GCA_000210315.1
GCA_900660205.1
GCA_900660235.1
GCA_001936705.1
GCA_001936755.1
GCA_001936785.1
GCA_900155705.1
GCA_900155835.1
GCA_900155805.1
GCA_001996485.1
GCA_001996545.1
GCA_001996635.1
GCA_001996785.1
GCA_001996885.1
GCA_001996965.1
GCA_001997025.1
GCA_000239235.1
GCA_000221785.2
GCA_000242575.2
GCA_000242515.2
GCA_000221745.2
GCA_000205345.2
GCA_000239655.2
GCA_000239675.2
GCA_000242555.2
GCA_000239535.2
GCA_000258685.1
GCA_000259995.1
GCA_000262855.1
GCA_000262875.1
GCA_000262955.1
GCA_000262975.1
GCA_001921685.1
GCA_000284895.1
GCA_000245595.2
GCA_000245615.2
GCA_000247255.2
GCA_000247355.2
GCA_000247415.2
GCA_000248715.2
GCA_000248535.2
GCA_000248935.2
GCA_000248795.2
GCA_000248695.2
GCA_002000565.1
GCA_002000665.1
GCA_002000765.1
GCA_002000865.1
GCA_000308895.1
GCA_000312985.1
GCA_000313005.1
GCA_002089055.1
GCA_002124595.1
GCA_002124615.1
GCA_002124695.1
GCA_002124765.1
GCA_002124775.1
GCA_002124815.1
GCA_002124855.1
GCA_002124905.1
GCA_002125215.1
GCA_002125355.1
GCA_002125405.1
GCA_002125605.1
GCA_002125755.1
GCA_002125805.1
GCA_002125885.1
GCA_002125915.1
GCA_002125975.1
GCA_002126015.1
GCA_002126125.1
GCA_002126225.1
GCA_002126275.1
GCA_002126375.1
GCA_002126455.1
GCA_002126565.1
GCA_002126695.1
GCA_002126755.1
GCA_002126815.1
GCA_002126915.1
GCA_002127025.1
GCA_002127465.1
GCA_000332665.1
GCA_000336275.1
GCA_000336515.1
GCA_034409215.1
GCA_034409315.1
GCA_034427355.1
GCA_025144135.1
GCA_025146865.1
GCA_000359805.1
GCA_000359905.1
GCA_000360005.1
GCA_000360105.1
GCA_000360145.1
GCA_000360205.1
GCA_000360245.1
GCA_000360305.1
GCA_000360345.1
GCA_000360405.1
GCA_000360445.1
GCA_000360505.1
GCA_000360545.1
GCA_000360605.1
GCA_000360645.1
GCA_000360705.1
GCA_000360745.1
GCA_000360845.1
GCA_000360945.1
GCA_000361045.1
GCA_000361145.1
GCA_000361245.1
GCA_000361345.1
GCA_000361445.1
GCA_000361545.1
GCA_000361645.1
GCA_000361745.1
GCA_000361845.1
GCA_000361945.1
GCA_000362045.1
GCA_000362245.1
GCA_000362345.1
GCA_000362445.1
GCA_000362545.1
GCA_000362585.1
GCA_000362645.1
GCA_000362685.1
GCA_000362745.1
GCA_000362785.1
GCA_000362845.1
GCA_000362885.1
GCA_000362945.1
GCA_000362985.1
GCA_000363045.1
GCA_000363085.1
GCA_000363185.1
GCA_000363285.1
GCA_000363385.1
GCA_000363485.1
GCA_000363585.1
GCA_000363685.1
GCA_000363785.1
GCA_000364005.1
GCA_000364105.1
GCA_000364465.1
GCA_000383005.1
GCA_034409955.1
GCA_034410085.1
GCA_034410165.1
GCA_034410265.1
GCA_034410325.1
GCA_034410485.1
GCA_034410805.1
GCA_034411005.1
GCA_034411055.1
GCA_034411215.1
GCA_034411315.1
GCA_034411375.1
GCA_034411425.1
GCA_034411475.1
GCA_034411495.1
GCA_034411575.1
GCA_034411675.1
GCA_034411695.1
GCA_034411755.1
GCA_034411775.1
GCA_034411875.1
GCA_034497625.1
GCA_002077235.1
GCA_000401455.1
GCA_000403115.1
GCA_000418345.1
GCA_000452885.1
GCA_000470845.1
GCA_025156105.1
GCA_025210835.1
GCA_025210935.1
GCA_025211015.1
GCA_002092995.1
GCA_002094105.1
GCA_014353195.1
GCA_014353275.1
GCA_014353295.1
GCA_014353395.1
GCA_014353495.1
GCA_014353595.1
GCA_000496095.1
GCA_000512545.1
GCA_000544525.1
GCA_000544545.1
GCA_000544625.1
GCA_000544645.1
GCA_000544745.1
GCA_000544845.1
GCA_000544945.1
GCA_000545045.1
GCA_000545145.1
GCA_000545245.1
GCA_000545345.1
GCA_000545445.1
GCA_000545545.1
GCA_000545645.1
GCA_000545665.1
GCA_000545745.1
GCA_000545765.1
GCA_000545845.1
GCA_000545865.1
GCA_000545965.1
GCA_000546065.1
GCA_000546165.1
GCA_000546265.1
GCA_000546365.1
GCA_000546465.1
GCA_000546565.1
GCA_000546665.1
GCA_000546765.1
GCA_000546865.1
GCA_000546885.1
GCA_000546965.1
GCA_000546985.1
GCA_000547065.1
GCA_000547085.1
GCA_000547185.1
GCA_000547285.1
GCA_000547385.1
GCA_000547485.1
GCA_000547585.1
GCA_000547685.1
GCA_000547785.1
GCA_000547885.1
GCA_000547985.1
GCA_000548085.1
GCA_000548105.1
GCA_000548185.1
GCA_000548205.1
GCA_000548285.1
GCA_000548305.1
GCA_000548405.1
GCA_000548505.1
GCA_000548605.1
GCA_000548705.1
GCA_000548805.1
GCA_000548905.1
GCA_000549005.1
GCA_000549105.1
GCA_000549205.1
GCA_000549305.1
GCA_000549325.1
GCA_000549405.1
GCA_000549425.1
GCA_000549505.1
GCA_000549525.1
GCA_000549625.1
GCA_000549725.1
GCA_000549825.1
GCA_000549925.1
GCA_000550025.1
GCA_000550125.1
GCA_000550225.1
GCA_000550325.1
GCA_000550425.1
GCA_000550525.1
GCA_000550545.1
GCA_000550625.1
GCA_000550645.1
GCA_000550725.1
GCA_000550865.1
GCA_000550965.1
GCA_000551065.1
GCA_000551265.1
GCA_000551365.1
GCA_000551465.1
GCA_000551565.1
GCA_000551665.1
GCA_000551765.1
GCA_000551785.1
GCA_000551865.1
GCA_000551885.1
GCA_000551965.1
GCA_000551985.1
GCA_000552085.1
GCA_000552185.1
GCA_000552285.1
GCA_000552385.1
GCA_000552485.1
GCA_000552605.1
GCA_000552705.1
GCA_000552805.1
GCA_000552905.1
GCA_000553005.1
GCA_000553025.1
GCA_000553105.1
GCA_000553125.1
GCA_000553205.1
GCA_000553225.1
GCA_000553325.1
GCA_000553425.1
GCA_000553525.1
GCA_000578895.1
GCA_000578995.1
GCA_000579095.1
GCA_000579115.1
GCA_000579195.1
GCA_000579215.1
GCA_000579295.1
GCA_000579315.1
GCA_000579415.1
GCA_000579515.1
GCA_000579615.1
GCA_000579715.1
GCA_000579815.1
GCA_000579915.1
GCA_000580015.1
GCA_000580115.1
GCA_000582725.1
GCA_000582745.1
GCA_000586715.1
GCA_000645415.1
GCA_000645495.1
GCA_000645515.1
GCA_000645615.1
GCA_000645715.1
GCA_000645815.1
GCA_000645915.1
GCA_000646015.1
GCA_000646115.1
GCA_000646215.1
GCA_000646315.1
GCA_000646415.1
GCA_000646515.1
GCA_000646535.1
GCA_000646615.1
GCA_000646635.1
GCA_000646715.1
GCA_000646735.1
GCA_000646835.1
GCA_000646935.1
GCA_000647035.1
GCA_000647135.1
GCA_000647235.1
GCA_000647335.1
GCA_000647435.1
GCA_000647735.1
GCA_000647755.1
GCA_000682815.1
GCA_000682915.1
GCA_000683015.1
GCA_000683115.1
GCA_000683135.1
GCA_000683255.1
GCA_000683275.1
GCA_000683355.1
GCA_000683375.1
GCA_000683475.1
GCA_000683575.1
GCA_000683675.1
GCA_000683775.1
GCA_000683875.1
GCA_000683975.1
GCA_000684075.1
GCA_000684175.1
GCA_000684315.1
GCA_000684335.1
GCA_000684415.1
GCA_000684435.1
GCA_000684515.1
GCA_000684535.1
GCA_000684615.1
GCA_000684635.1
GCA_000684735.1
GCA_000684835.1
GCA_000685335.1
GCA_000697745.1
GCA_000697845.1
GCA_000698045.1
GCA_025245305.1
GCA_025245345.1
GCA_025245405.1
GCA_025245425.1
GCA_025245485.1
GCA_025245615.1
GCA_025245885.1
GCA_025245925.1
GCA_025245965.1
GCA_025246025.1
GCA_025246105.1
GCA_025246565.1
GCA_025246645.1
GCA_002135105.1
GCA_002140115.1
GCA_002188415.1
GCA_002188495.1
GCA_001298325.2
GCA_014334475.1
GCA_014334575.1
GCA_014334675.1
GCA_014335435.1
GCA_014335755.1
GCA_014335895.1
GCA_014336195.1
GCA_014336335.1
GCA_014336505.1
GCA_000512505.1
GCA_000541695.1
GCA_000541715.1
GCA_000541815.1
GCA_000541915.1
GCA_000542015.1
GCA_000542115.1
GCA_000542215.1
GCA_000542315.1
GCA_000542455.1
GCA_000542555.1
GCA_000542655.1
GCA_000542675.1
GCA_000542765.1
GCA_000542785.1
GCA_000542865.1
GCA_000542885.1
GCA_000542985.1
GCA_000543085.1
GCA_000543185.1
GCA_000543285.1
GCA_000543465.1
GCA_000543565.1
GCA_000543665.1
GCA_000543765.1
GCA_000543785.1
GCA_000543865.1
GCA_000543885.1
GCA_000543965.1
GCA_000543985.1
GCA_000544065.1
GCA_000544085.1
GCA_000544185.1
GCA_000544285.1
GCA_000544385.1
GCA_000544485.1
GCA_000544585.1
GCA_000544685.1
GCA_000544785.1
GCA_000544885.1
GCA_000544985.1
GCA_000545005.1
GCA_000545085.1
GCA_000545105.1
GCA_000545185.1
GCA_000545205.1
GCA_000545305.1
GCA_000545405.1
GCA_000545505.1
GCA_000545605.1
GCA_000545705.1
GCA_000545805.1
GCA_000545905.1
GCA_000546005.1
GCA_000546105.1
GCA_000546205.1
GCA_000546225.1
GCA_000546305.1
GCA_000546325.1
GCA_000546405.1
GCA_000546425.1
GCA_000546525.1
GCA_000546625.1
GCA_000546725.1
GCA_000546825.1
GCA_000546925.1
GCA_000547025.1
GCA_000547125.1
GCA_000547225.1
GCA_000547325.1
GCA_000547425.1
GCA_000547445.1
GCA_000547525.1
GCA_000547545.1
GCA_000547625.1
GCA_000547645.1
GCA_000547745.1
GCA_000547845.1
GCA_000547945.1
GCA_000548045.1
GCA_000548145.1
GCA_000548245.1
GCA_000548345.1
GCA_000548445.1
GCA_000548545.1
GCA_000548645.1
GCA_000548665.1
GCA_000548745.1
GCA_000548765.1
GCA_000548845.1
GCA_000548865.1
GCA_000548965.1
GCA_000549065.1
GCA_000549165.1
GCA_000549265.1
GCA_000549365.1
GCA_000549465.1
GCA_000549565.1
GCA_000549665.1
GCA_000549765.1
GCA_000549865.1
GCA_000549885.1
GCA_000549965.1
GCA_000549985.1
GCA_000550065.1
GCA_000550085.1
GCA_000550185.1
GCA_000550285.1
GCA_000550385.1
GCA_000550485.1
GCA_000550585.1
GCA_000550685.1
GCA_025232045.1
GCA_002082075.1
GCA_002085555.1
GCA_002097115.1
GCA_002097195.1
GCA_002097225.1
GCA_002097285.1
GCA_002097325.1
GCA_002097525.1
GCA_002097645.1
GCA_002099175.1
GCA_002120745.1
GCA_002120795.1
GCA_002120875.1
GCA_002120995.1
GCA_002121105.1
GCA_002121205.1
GCA_002121245.1
GCA_002121305.1
GCA_002121385.1
GCA_002121445.1
GCA_002121555.1
GCA_002121635.1
GCA_002121675.1
GCA_002121705.1
GCA_002121755.1
GCA_002121775.1
GCA_002121875.1
GCA_002121925.1
GCA_002121975.1
GCA_002122155.1
GCA_002122205.1
GCA_002122375.1
GCA_002122475.1
GCA_002122565.1
GCA_002122765.1
GCA_002122805.1
GCA_002122875.1
GCA_002122975.1
GCA_002122995.1
GCA_002123195.1
GCA_014636955.1
GCA_014637065.1
GCA_014637165.1
GCA_014637285.1
GCA_014637315.1
GCA_014637385.1
GCA_014637485.1
GCA_014637525.1
GCA_014637545.1
GCA_014637665.1
GCA_014638175.1
GCA_014638285.1
GCA_014638395.1
GCA_014638415.1
GCA_014638475.1
GCA_014638515.1
GCA_014638555.1
GCA_014638595.1
GCA_014638635.1
GCA_014638715.1
GCA_014334435.1
GCA_014334455.1
GCA_014334555.1
GCA_014334655.1
GCA_014335605.1
GCA_014336685.1
GCA_014336995.1
GCA_014337095.1
GCA_000576815.1
GCA_000576925.1
GCA_000577025.1
GCA_000577125.1
GCA_000577305.1
GCA_000577405.1
GCA_000577435.1
GCA_000577525.1
GCA_000577595.1
GCA_000577835.1
GCA_000578035.1
GCA_000578135.1
GCA_000578235.1
GCA_000578335.1
GCA_000578435.1
GCA_000578535.1
GCA_000578555.1
GCA_000578635.1
GCA_000578655.1
GCA_000578735.1
GCA_000578755.1
GCA_000578855.1
GCA_000578955.1
GCA_000579055.1
GCA_000579155.1
GCA_000579255.1
GCA_000579355.1
GCA_000579455.1
GCA_000579555.1
GCA_000579655.1
GCA_000579755.1
GCA_000579775.1
GCA_000579855.1
GCA_000579875.1
GCA_000579955.1
GCA_000579975.1
GCA_000580075.1
GCA_000583615.1
GCA_000610665.1
GCA_000610745.1
GCA_000610765.1
GCA_000610865.1
GCA_000610965.1
GCA_000642555.1
GCA_000642655.1
GCA_000642755.1
GCA_000642855.1
GCA_000642955.1
GCA_000643055.1
GCA_000643155.1
GCA_000643255.1
GCA_000643355.1
GCA_000643455.1
GCA_000643475.1
GCA_000643555.1
GCA_000643575.1
GCA_000643655.1
GCA_000643675.1
GCA_000643775.1
GCA_000643875.1
GCA_000643975.1
GCA_000644075.1
GCA_000644175.1
GCA_000644275.1
GCA_000644375.1
GCA_000644475.1
GCA_000644575.1
GCA_000644675.1
GCA_000644695.1
GCA_000644775.1
GCA_000644795.1
GCA_000644875.1
GCA_000644895.1
GCA_000644995.1
GCA_000645095.1
GCA_000645155.1
GCA_000645255.1
GCA_000645355.1
GCA_000645455.1
GCA_000645555.1
GCA_000645655.1
GCA_000645755.1
GCA_000645855.1
GCA_000645955.1
GCA_000645975.1
GCA_000646055.1
GCA_000646075.1
GCA_000646155.1
GCA_000646175.1
GCA_000646275.1
GCA_000646375.1
GCA_000646475.1
GCA_000646575.1
GCA_000646675.1
GCA_000646775.1
GCA_000646875.1
GCA_000646975.1
GCA_000647075.1
GCA_000647175.1
GCA_000647195.1
GCA_000647275.1
GCA_000647295.1
GCA_000647375.1
GCA_000647395.1
GCA_000647695.1
GCA_000682875.1
GCA_000682975.1
GCA_000683075.1
GCA_000683175.1
GCA_000683215.1
GCA_000683315.1
GCA_000697785.1
GCA_000697885.1
GCA_000442355.1
GCA_000443285.1
GCA_021419285.1
GCA_021419365.1
GCA_021419385.1
GCA_021419405.1
GCA_021419465.1
GCA_021419545.1
GCA_021419565.1
GCA_021419865.1
GCA_021419955.1
GCA_021420025.1
GCA_021420195.1
GCA_021420225.1
GCA_021420325.1
GCA_014436675.1
GCA_000536595.1
GCA_000536695.1
GCA_000536795.1
GCA_000536895.1
GCA_000536915.1
GCA_000536995.1
GCA_000537015.1
GCA_000537095.1
GCA_000537115.1
GCA_000537215.1
GCA_000537315.1
GCA_000537415.1
GCA_000537515.1
GCA_000537615.1
GCA_000537715.1
GCA_000537815.1
GCA_000537915.1
GCA_000538015.1
GCA_000538115.1
GCA_000538135.1
GCA_000538215.1
GCA_000538235.1
GCA_000538315.1
GCA_000538335.1
GCA_000538435.1
GCA_000538535.1
GCA_000538635.1
GCA_000538735.1
GCA_000538835.1
GCA_000538935.1
GCA_000539035.1
GCA_000539135.1
GCA_000539235.1
GCA_000539335.1
GCA_000539355.1
GCA_000539435.1
GCA_000539455.1
GCA_000539535.1
GCA_000539555.1
GCA_000539655.1
GCA_000539755.1
GCA_000539855.1
GCA_000539955.1
GCA_000540055.1
GCA_000540155.1
GCA_000540255.1
GCA_000540355.1
GCA_000540455.1
GCA_000540555.1
GCA_000540575.1
GCA_000540655.1
GCA_000540675.1
GCA_000540755.1
GCA_000540775.1
GCA_000540875.1
GCA_000540975.1
GCA_000541075.1
GCA_000541175.1
GCA_000541275.1
GCA_000541375.1
GCA_000541475.1
GCA_000541575.1
GCA_000541675.1
GCA_000541775.1
GCA_000541795.1
GCA_000541875.1
GCA_000541895.1
GCA_000541975.1
GCA_000541995.1
GCA_000542095.1
GCA_000542195.1
GCA_000542295.1
GCA_000542435.1
GCA_000542535.1
GCA_000542635.1
GCA_000542745.1
GCA_000542845.1
GCA_000542945.1
GCA_000542965.1
GCA_000543045.1
GCA_000543065.1
GCA_000543145.1
GCA_000543165.1
GCA_000543265.1
GCA_000543445.1
GCA_000543545.1
GCA_000543645.1
GCA_000543745.1
GCA_000543845.1
GCA_000543945.1
GCA_000544045.1
GCA_000544145.1
GCA_000544165.1
GCA_000544245.1
GCA_000544265.1
GCA_000544345.1
GCA_000544365.1
GCA_000544465.1
GCA_000544565.1
GCA_000544665.1
GCA_000544765.1
GCA_000544865.1
GCA_000544965.1
GCA_000545065.1
GCA_000545165.1
GCA_000545265.1
GCA_000545285.1
GCA_000545365.1
GCA_000545385.1
GCA_000545465.1
GCA_000545485.1
GCA_000569935.1
GCA_000570035.1
GCA_000570135.1
GCA_000570235.1
GCA_000570335.1
GCA_000570355.1
GCA_000570435.1
GCA_000570455.1
GCA_000570535.1
GCA_000570555.1
GCA_000570655.1
GCA_000570755.1
GCA_000570855.1
GCA_000570955.1
GCA_000571055.1
GCA_000571155.1
GCA_000571255.1
GCA_000571355.1
GCA_000571455.1
GCA_000571555.1
GCA_000571575.1
GCA_000571655.1
GCA_000571675.1
GCA_000571755.1
GCA_000571775.1
GCA_000571875.1
GCA_000572345.1
GCA_000572445.1
GCA_000572545.1
GCA_000572645.1
GCA_000572745.1
GCA_000572765.1
GCA_000572845.1
GCA_000572865.1
GCA_000572945.1
GCA_000572965.1
GCA_000573065.1
GCA_000573105.1
GCA_000573205.1
GCA_000573305.1
GCA_000573405.1
GCA_000573505.1
GCA_000573605.1
GCA_000573705.1
GCA_000573805.1
GCA_000573945.1
GCA_000573965.1
GCA_000574045.1
GCA_000574065.1
GCA_000574145.1
GCA_000574165.1
GCA_000574265.1
GCA_000574365.1
GCA_000574465.1
GCA_000574565.1
GCA_000574665.1
GCA_000574765.1
GCA_000574865.1
GCA_000574965.1
GCA_000575065.1
GCA_000575165.1
GCA_000575185.1
GCA_000575265.1
GCA_000575285.1
GCA_000575365.1
GCA_000575385.1
GCA_000575485.1
GCA_000575585.1
GCA_000575685.1
GCA_000575785.1
GCA_000575885.1
GCA_000575985.1
GCA_000576795.1
GCA_000576905.1
GCA_000577005.1
GCA_000577105.1
GCA_000577215.1
GCA_000577505.1
GCA_000577565.1
GCA_000577685.1
GCA_000577775.1
GCA_000577925.1
GCA_000578015.1
GCA_000578115.1
GCA_000578215.1
GCA_000578315.1
GCA_000604525.1
GCA_000604625.1
GCA_000604725.1
GCA_000604745.1
GCA_000604825.1
GCA_000604845.1
GCA_000604925.1
GCA_000604945.1
GCA_000605045.1
GCA_000605145.1
GCA_000605245.1
GCA_000605345.1
GCA_000605445.1
GCA_000605545.1
GCA_000605645.1
GCA_000605745.1
GCA_000605845.1
GCA_000605945.1
GCA_000605965.1
GCA_000606045.1
GCA_000606065.1
GCA_000606145.1
GCA_000606165.1
GCA_000606265.1
GCA_000606365.1
GCA_000606465.1
GCA_000606525.1
GCA_000606625.1
GCA_000606725.1
GCA_000606825.1
GCA_000606925.1
GCA_000607025.1
GCA_000607125.1
GCA_000607145.1
GCA_000607365.1
GCA_000607385.1
GCA_000607485.1
GCA_000607585.1
GCA_000607685.1
GCA_000607785.1
GCA_000607885.1
GCA_000607985.1
GCA_000608085.1
GCA_000608185.1
GCA_000608285.1
GCA_000608385.1
GCA_000608405.1
GCA_000608485.1
GCA_000608505.1
GCA_000608585.1
GCA_000608605.1
GCA_000608705.1
GCA_000608805.1
GCA_000608905.1
GCA_000609005.1
GCA_000609105.1
GCA_000609205.1
GCA_000609305.1
GCA_000609405.1
GCA_000609505.1
GCA_000609605.1
GCA_000609625.1
GCA_000609705.1
GCA_000609725.1
GCA_000609805.1
GCA_000609825.1
GCA_000609925.1
GCA_000610025.1
GCA_000610125.1
GCA_000610225.1
GCA_000610325.1
GCA_000610425.1
GCA_000610525.1
GCA_000610625.1
GCA_000610725.1
GCA_000610825.1
GCA_000610845.1
GCA_000610925.1
GCA_000610945.1
GCA_000611025.1
GCA_000636335.1
GCA_000636435.1
GCA_000636535.1
GCA_000636555.1
GCA_000636635.1
GCA_000636655.1
GCA_000636735.1
GCA_000636755.1
GCA_000636855.1
GCA_000636955.1
GCA_000637055.1
GCA_000637155.1
GCA_000637255.1
GCA_000637355.1
GCA_000637455.1
GCA_000637555.1
GCA_000637655.1
GCA_000637755.1
GCA_000637775.1
GCA_000637855.1
GCA_000637875.1
GCA_000637955.1
GCA_000637975.1
GCA_000638075.1
GCA_000638175.1
GCA_000638275.1
GCA_000638375.1
GCA_000638475.1
GCA_000638575.1
GCA_000638675.1
GCA_000638775.1
GCA_000638875.1
GCA_000638975.1
GCA_000638995.1
GCA_000639075.1
GCA_000639095.1
GCA_000639175.1
GCA_000639195.1
GCA_000639295.1
GCA_000639395.1
GCA_000639495.1
GCA_000639595.1
GCA_000639695.1
GCA_000639795.1
GCA_000639895.1
GCA_000639995.1
GCA_000640095.1
GCA_000640195.1
GCA_000640215.1
GCA_000640295.1
GCA_000640315.1
GCA_000640395.1
GCA_000640415.1
GCA_000640515.1
GCA_000640615.1
GCA_000640715.1
GCA_000640815.1
GCA_000640915.1
GCA_000641015.1
GCA_000641115.1
GCA_000641215.1
GCA_000641315.1
GCA_000641415.1
GCA_000641435.1
GCA_000641515.1
GCA_000641535.1
GCA_000641615.1
GCA_000641635.1
GCA_000641735.1
GCA_000641835.1
GCA_000642015.1
GCA_000642115.1
GCA_000642215.1
GCA_000642315.1
GCA_000642415.1
GCA_000642515.1
GCA_000642535.1
GCA_000642615.1
GCA_000642635.1
GCA_000642715.1
GCA_000642735.1
GCA_000642815.1
GCA_000642835.1
GCA_000642935.1
GCA_000643035.1
GCA_000643135.1
GCA_000643235.1
GCA_000643335.1
GCA_000643435.1
GCA_000643535.1
GCA_000643635.1
GCA_000643735.1
GCA_000643755.1
GCA_000643835.1
GCA_000643855.1
GCA_000643935.1
GCA_000643955.1
GCA_000644035.1
GCA_000644055.1
GCA_000644155.1
GCA_000644255.1
GCA_000644355.1
GCA_000644455.1
GCA_000644555.1
GCA_000644655.1
GCA_000644755.1
GCA_000644855.1
GCA_000644955.1
GCA_000644975.1
GCA_000645055.1
GCA_000645075.1
GCA_025572725.1
GCA_025572835.1
GCA_025572945.1
GCA_025573055.1
GCA_025573265.1
GCA_025573365.1
GCA_025573465.1
GCA_025573525.1
GCA_025573565.1
GCA_025573585.1
GCA_025573685.1
GCA_025573785.1
GCA_025573885.1
GCA_025573965.1
GCA_025574185.1
GCA_025574265.1
GCA_025574375.1
GCA_025367675.1
GCA_014636755.1
GCA_014636795.1
GCA_014636845.1
GCA_014636915.1
GCA_014637045.1
GCA_014637135.1
GCA_014637225.1
GCA_014637325.1
GCA_014637435.1
GCA_014637445.1
GCA_014637535.1
GCA_014637645.1
GCA_014637745.1
GCA_014637775.1
GCA_014637965.1
GCA_014638045.1
GCA_014638365.1
GCA_014638455.1
GCA_014638695.1
GCA_014731735.1
GCA_014731775.1
GCA_014731915.1
GCA_014732015.1
GCA_014732035.1
GCA_014732135.1
GCA_014733995.1
GCA_014734155.1
GCA_014734255.1
GCA_014734365.1
GCA_014734455.1
GCA_014734475.1
GCA_014734495.1
GCA_014734555.1
GCA_014734575.1
GCA_014734595.1
GCA_014734655.1
GCA_014734675.1
GCA_014735795.1
GCA_034422095.1
GCA_034479795.1
GCA_034507025.1
GCA_034507055.1
GCA_021455085.1
GCA_021455165.1
GCA_021455215.1
GCA_021455245.1
GCA_021457465.1
GCA_021460465.1
GCA_021478685.1
GCA_021478725.1
GCA_021478765.1
GCA_021478805.1
GCA_021478905.1
GCA_021478985.1
GCA_021479085.1
GCA_021479165.1
GCA_021479305.1
GCA_021479395.1
GCA_021479505.1
GCA_021479535.1
GCA_021479605.1
GCA_021479705.1
GCA_021479745.1
GCA_021479805.1
GCA_021479895.1
GCA_021480005.1
GCA_021480025.1
GCA_021480045.1
GCA_021480105.1
GCA_021480125.1
GCA_021480205.1
GCA_021480225.1
GCA_021480245.1
GCA_021480325.1
GCA_021480425.1
GCA_021480505.1
GCA_021480625.1
GCA_021480725.1
GCA_021480815.1
GCA_021480925.1
GCA_021481025.1
GCA_021481215.1
GCA_021481245.1
GCA_021481325.1
GCA_021481345.1
GCA_021481425.1
GCA_021481545.1
GCA_021481685.1
GCA_021481745.1
GCA_021481835.1
GCA_021481945.1
GCA_021482125.1
GCA_021482225.1
GCA_021482335.1
GCA_021482445.1
GCA_021482465.1
GCA_021482525.1
GCA_021482565.1
GCA_021482635.1
GCA_021482665.1
GCA_021482765.1
GCA_021482865.1
GCA_021482965.1
GCA_021483065.1
GCA_021483105.1
GCA_021483625.1
GCA_021483685.1
GCA_021483785.1
GCA_021483865.1
GCA_021483885.1
GCA_021483995.1
GCA_021484085.1
GCA_021484185.1
GCA_021484225.1
GCA_021484385.1
GCA_014831785.1
GCA_014831875.1
GCA_014831955.1
GCA_014831995.1
GCA_014832055.1
GCA_014832155.1
GCA_014832265.1
GCA_014832355.1
GCA_014832455.1
GCA_014832565.1
GCA_014832645.1
GCA_014832675.1
GCA_014832695.1
GCA_014832755.1
GCA_014832875.1
GCA_034650375.1
GCA_034650415.1
GCA_034650475.1
GCA_034650575.1
GCA_034674145.1
GCA_034674185.1
GCA_034674245.1
GCA_034674285.1
GCA_034674365.1
GCA_034674445.1
GCA_034674465.1
GCA_034427895.1
GCA_025398055.1
GCA_021455095.1
GCA_021460015.1
GCA_021479065.1
GCA_021479185.1
GCA_021479265.1
GCA_021479285.1
GCA_021479485.1
GCA_021479585.1
GCA_021479685.1
GCA_021479785.1
GCA_021479975.1
GCA_021480085.1
GCA_021480185.1
GCA_021480285.1
GCA_021480305.1
GCA_021480345.1
GCA_021480385.1
GCA_021480405.1
GCA_021480485.1
GCA_021480555.1
GCA_021480605.1
GCA_021480705.1
GCA_021480805.1
GCA_021480905.1
GCA_021480935.1
GCA_021481005.1
GCA_021481105.1
GCA_021481205.1
GCA_021481305.1
GCA_021481405.1
GCA_021481445.1
GCA_021481505.1
GCA_021481565.1
GCA_021481605.1
GCA_021481625.1
GCA_021481655.1
GCA_021481695.1
GCA_021481725.1
GCA_021481905.1
GCA_021482025.1
GCA_021482045.1
GCA_021482145.1
GCA_021482205.1
GCA_021482425.1
GCA_021482625.1
GCA_021482725.1
GCA_021482745.1
GCA_021482825.1
GCA_021482925.1
GCA_021482945.1
GCA_021483035.1
GCA_021483845.1
GCA_021483945.1
GCA_021483965.1
GCA_021484045.1
GCA_021484065.1
GCA_021484145.1
GCA_021484165.1
GCA_021484265.1
GCA_021484365.1
GCA_021484465.1
GCA_021484565.1
GCA_021484585.1
GCA_021484655.1
GCA_014794145.1
GCA_034511575.1
GCA_025558885.1
GCA_025558965.1
GCA_025559085.1
GCA_025559165.1
GCA_025559205.1
GCA_025559305.1
GCA_025559265.1
GCA_025559385.1
GCA_025559425.1
GCA_025559505.1
GCA_025559465.1
GCA_025559605.1
GCA_025559705.1
GCA_025559805.1
GCA_025560105.1
GCA_025560325.1
GCA_025560425.1
GCA_025560625.1
GCA_025560725.1
GCA_025560825.1
GCA_025561125.1
GCA_025561625.1
GCA_025561645.1
GCA_025561775.1
GCA_025561895.1
GCA_025562195.1
GCA_025562595.1
GCA_025562915.1
GCA_025562995.1
GCA_025563015.1
GCA_025563115.1
GCA_025563215.1
GCA_025563315.1
GCA_025563415.1
GCA_021403925.1
GCA_021404045.1
GCA_021404145.1
GCA_021404245.1
GCA_021426325.1
GCA_021426425.1
GCA_021426605.1
GCA_021429365.1
GCA_021429545.1
GCA_021429665.1
GCA_021431545.1
GCA_021432425.1
GCA_014734015.1
GCA_014734055.1
GCA_014734115.1
GCA_014734215.1
GCA_014734315.1
GCA_014734515.1
GCA_014734615.1
GCA_014734715.1
GCA_034689665.1
GCA_034689865.1
GCA_034690005.1
GCA_034690145.1
GCA_034690305.1
GCA_034690385.1
GCA_034690525.1
GCA_034690585.1
GCA_034718655.1
GCA_034718835.1
GCA_034511555.1
GCA_034512575.1
GCA_034513765.1
GCA_025505755.1
GCA_025505995.1
GCA_025506055.1
GCA_025506155.1
GCA_025506175.1
GCA_021475185.1
GCA_021475275.1
GCA_021475385.1
GCA_021475405.1
GCA_021475485.1
GCA_021475585.1
GCA_021475685.1
GCA_021475705.1
GCA_021475725.1
GCA_021475785.1
GCA_021475805.1
GCA_021475885.1
GCA_021475905.1
GCA_021475995.1
GCA_021475985.1
GCA_021476095.1
GCA_021476205.1
GCA_021476385.1
GCA_021476505.1
GCA_021476805.1
GCA_021476845.1
GCA_021476905.1
GCA_021476925.1
GCA_021476965.1
GCA_021477005.1
GCA_021477025.1
GCA_021477105.1
GCA_021477205.1
GCA_021477225.1
GCA_021477275.1
GCA_021477325.1
GCA_021477425.1
GCA_021477515.1
GCA_021477615.1
GCA_021477715.1
GCA_021477825.1
GCA_021477925.1
GCA_021478015.1
GCA_021478075.1
GCA_021478125.1
GCA_021478145.1
GCA_021478225.1
GCA_021478245.1
GCA_021478305.1
GCA_021478345.1
GCA_021478365.1
GCA_021478375.1
GCA_021478405.1
GCA_021478445.1
GCA_021478485.1
GCA_021478545.1
GCA_021478645.1
GCA_021478735.1
GCA_021478845.1
GCA_021478885.1
GCA_021478945.1
GCA_021479045.1
GCA_021479095.1
GCA_021479145.1
GCA_021479175.1
GCA_021479245.1
GCA_021479345.1
GCA_021479365.1
GCA_021479385.1
GCA_021479445.1
GCA_021479465.1
GCA_021479515.1
GCA_021491695.1
GCA_021491795.1
GCA_021491895.1
GCA_021493645.1
GCA_021495085.1
GCA_021495285.1
GCA_021572975.1
GCA_021573435.1
GCA_021573535.1
GCA_021573635.1
GCA_021573735.1
GCA_021573835.1
GCA_021573855.1
GCA_021573935.1
GCA_021573975.1
GCA_021574035.1
GCA_021574075.1
GCA_021574255.1
GCA_021574355.1
GCA_021574455.1
GCA_021574855.1
GCA_021574955.1
GCA_021575055.1
GCA_021575075.1
GCA_021575155.1
GCA_021575175.1
GCA_021575255.1
GCA_021575275.1
GCA_021575375.1
GCA_021575475.1
GCA_021575655.1
GCA_021575775.1
GCA_021575975.1
GCA_021576075.1
GCA_021576175.1
GCA_021576265.1
GCA_021576375.1
GCA_021576395.1
GCA_021576475.1
GCA_021576495.1
GCA_021576595.1
GCA_021576675.1
GCA_021576795.1
GCA_021576895.1
GCA_021577095.1
GCA_021577195.1
GCA_021604965.1
GCA_014831705.1
GCA_014831725.1
GCA_014831835.1
GCA_014832015.1
GCA_014832085.1
GCA_014832125.1
GCA_014832175.1
GCA_014832215.1
GCA_014832285.1
GCA_014832395.1
GCA_014832505.1
GCA_014832595.1
GCA_014832815.1
GCA_014832985.1
GCA_014835455.1
GCA_014835515.1
GCA_014835685.1
GCA_014835935.1
GCA_014835995.1
GCA_014836085.1
GCA_014836195.1
GCA_014836255.1
GCA_014692715.1
GCA_014692825.1
GCA_014692935.1
GCA_014693015.1
GCA_014693095.1
GCA_014693105.1
GCA_014693145.1
GCA_014693185.1
GCA_014693215.1
GCA_014693285.1
GCA_014693315.1
GCA_014693405.1
GCA_014693465.1
GCA_014693495.1
GCA_014693595.1
GCA_014693675.1
GCA_014693795.1
GCA_014693865.1
GCA_014694655.1
GCA_014694755.1
GCA_014694865.1
GCA_014694975.1
GCA_014695055.1
GCA_014695085.1
GCA_014695155.1
GCA_947037065.1
GCA_014725595.1
GCA_014726015.1
GCA_014726115.1
GCA_014726215.1
GCA_014726315.1
GCA_014726415.1
GCA_014726515.1
GCA_014726615.1
GCA_014726715.1
GCA_025709165.1
GCA_025712425.1
GCA_021698475.1
GCA_021698455.1
GCA_021698735.1
GCA_021699855.1
GCA_021699915.1
GCA_021699975.1
GCA_025641965.1
GCA_025715745.1
GCA_025722215.1
GCA_025722255.1
GCA_025722315.1
GCA_025722415.1
GCA_025722515.1
GCA_025722615.1
GCA_025722655.1
GCA_025722715.1
GCA_025722815.1
GCA_025722915.1
GCA_025723285.1
GCA_025723365.1
GCA_025723385.1
GCA_025723485.1
GCA_025723585.1
GCA_025725925.1
GCA_025726025.1
GCA_021728565.1
GCA_021728755.1
GCA_021572995.1
GCA_021573315.1
GCA_021573395.1
GCA_021573515.1
GCA_021573665.1
GCA_021573715.1
GCA_021573755.1
GCA_021573915.1
GCA_021574015.1
GCA_021574115.1
GCA_021574135.1
GCA_021574155.1
GCA_021574235.1
GCA_021574315.1
GCA_021574415.1
GCA_021574435.1
GCA_021574535.1
GCA_021574635.1
GCA_021574735.1
GCA_021574775.1
GCA_021574835.1
GCA_021574875.1
GCA_021574935.1
GCA_021574975.1
GCA_021575035.1
GCA_021575235.1
GCA_021575335.1
GCA_021575355.1
GCA_021575455.1
GCA_021575535.1
GCA_021575555.1
GCA_021575605.1
GCA_021575635.1
GCA_015219905.1
GCA_015244035.1
GCA_015272895.1
GCA_015272975.1
GCA_015277655.1
GCA_025833945.1
GCA_025834005.1
GCA_021698395.1
GCA_021698655.1
GCA_021699955.1
GCA_021704495.1
GCA_021728575.1
GCA_021728695.1
GCA_021728765.1
GCA_021852485.1
GCA_021852505.1
GCA_021852555.1
GCA_021852585.1
GCA_021852665.1
GCA_021852705.1
GCA_025697145.1
GCA_025697545.1
GCA_025700705.1
GCA_025700805.1
GCA_025700905.1
GCA_025701005.1
GCA_025701545.1
GCA_025701625.1
GCA_025703345.1
GCA_025703365.1
GCA_025703545.1
GCA_025703565.1
GCA_021696535.1
GCA_021696595.1
GCA_021696635.1
GCA_021696675.1
GCA_021698275.1
GCA_021698355.1
GCA_021698435.1
GCA_021698575.1
GCA_021728495.1
GCA_021728555.1
GCA_015234635.1
GCA_015235575.1
GCA_015266055.1
GCA_025688965.1
GCA_025688985.1
GCA_025689065.1
GCA_025722235.1
GCA_025722375.1
GCA_025722435.1
GCA_025722475.1
GCA_025722535.1
GCA_025722735.1
GCA_025722795.1
GCA_025722835.1
GCA_025722855.1
GCA_025722875.1
GCA_025722935.1
GCA_025723305.1
GCA_025723405.1
GCA_025723445.1
GCA_025723505.1
GCA_025723605.1
GCA_025725945.1
GCA_025725985.1
GCA_025726045.1
GCA_025726085.1
GCA_015159645.1
GCA_015159655.1
GCA_015277615.1
GCA_025833895.1
GCA_025833935.1
GCA_025833975.1
GCA_021960505.1
GCA_021960555.1
GCA_021960585.1
GCA_021960665.1
GCA_021960685.1
GCA_021960705.1
GCA_021960765.1
GCA_022097065.1
GCA_015219925.1
GCA_015220695.1
GCA_029167705.1
GCA_015277595.1
GCA_022119795.1
GCA_022114695.1
GCA_022114755.1
GCA_022115695.1
GCA_022115735.1
GCA_022115895.1
GCA_015561425.1
GCA_015561505.1
GCA_015600915.1
GCA_015601185.1
GCA_015601605.1
GCA_015601665.1
GCA_015601785.1
GCA_015601855.1
GCA_015601885.1
GCA_015601985.1
GCA_015602005.1
GCA_015602055.1
GCA_015602105.1
GCA_015602185.1
GCA_015602255.1
GCA_015602305.1
GCA_015602385.1
GCA_015602485.1
GCA_015602585.1
GCA_015602725.1
GCA_015602885.1
GCA_015602985.1
GCA_015603085.1
GCA_015603185.1
GCA_015603205.1
GCA_015603295.1
GCA_015603405.1
GCA_015603505.1
GCA_015603605.1
GCA_015603705.1
GCA_015603745.1
GCA_015603805.1
GCA_015604105.1
GCA_015604205.1
GCA_015604305.1
GCA_015604325.1
GCA_015604405.1
GCA_015604905.1
GCA_015605105.1
GCA_015605205.1
GCA_015605525.1
GCA_015605605.1
GCA_015605625.1
GCA_015605705.1
GCA_015605725.1
GCA_015606125.1
GCA_015606225.1
GCA_015606325.1
GCA_015606465.1
GCA_015606645.1
GCA_015606685.1
GCA_015606725.1
GCA_015606745.1
GCA_015606825.1
GCA_015606845.1
GCA_015606925.1
GCA_015606945.1
GCA_015607035.1
GCA_015607085.1
GCA_015607145.1
GCA_015607245.1
GCA_015607345.1
GCA_015607445.1
GCA_015607545.1
GCA_015607645.1
GCA_015607685.1
GCA_015607725.1
GCA_015607825.1
GCA_015607845.1
GCA_015607885.1
GCA_015608005.1
GCA_015608025.1
GCA_015608045.1
GCA_015608125.1
GCA_015608205.1
GCA_015608305.1
GCA_015608485.1
GCA_015608525.1
GCA_015608575.1
GCA_015608765.1
GCA_015608845.1
GCA_015575455.1
GCA_015575495.1
GCA_015575555.1
GCA_015575655.1
GCA_015575755.1
GCA_015575855.1
GCA_015575905.1
GCA_015575955.1
GCA_015576025.1
GCA_015576175.1
GCA_015576235.1
GCA_015576295.1
GCA_015576375.1
GCA_015576475.1
GCA_015576515.1
GCA_015576615.1
GCA_015576675.1
GCA_015576975.1
GCA_015577075.1
GCA_015577115.1
GCA_015577215.1
GCA_015577255.1
GCA_015577315.1
GCA_015577375.1
GCA_015577395.1
GCA_015577475.1
GCA_015577495.1
GCA_015577535.1
GCA_015577565.1
GCA_015577685.1
GCA_015577795.1
GCA_015577855.1
GCA_015578035.1
GCA_015578095.1
GCA_015578195.1
GCA_015578295.1
GCA_015578385.1
GCA_015578435.1
GCA_015578495.1
GCA_015578545.1
GCA_015578595.1
GCA_015578675.1
GCA_015578695.1
GCA_015578715.1
GCA_015578775.1
GCA_015578875.1
GCA_015578975.1
GCA_015579035.1
GCA_015579115.1
GCA_015579195.1
GCA_015579275.1
GCA_015579425.1
GCA_015579515.1
GCA_015579595.1
GCA_015579635.1
GCA_015579675.1
GCA_015579735.1
GCA_015579755.1
GCA_015579795.1
GCA_015579955.1
GCA_015580035.1
GCA_015580175.1
GCA_015580435.1
GCA_015580475.1
GCA_015580555.1
GCA_015580635.1
GCA_015580715.1
GCA_015580775.1
GCA_015580855.1
GCA_015580895.1
GCA_015580955.1
GCA_015581095.1
GCA_015581125.1
GCA_015581175.1
GCA_015581235.1
GCA_015581405.1
GCA_015581415.1
GCA_015581475.1
GCA_015581495.1
GCA_015581515.1
GCA_015581535.1
GCA_015581645.1
GCA_015581815.1
GCA_015581895.1
GCA_015595945.1
GCA_015596065.1
GCA_015596165.1
GCA_015596185.1
GCA_015596265.1
GCA_015596285.1
GCA_015596385.1
GCA_015596485.1
GCA_015596585.1
GCA_015596675.1
GCA_015596785.1
GCA_015598005.1
GCA_015599665.1
GCA_015599725.1
GCA_015599745.1
GCA_015599825.1
GCA_015599925.1
GCA_015599945.1
GCA_015600045.1
GCA_015600145.1
GCA_015600245.1
GCA_015600345.1
GCA_015600885.1
GCA_015600935.1
GCA_015600965.1
GCA_015600995.1
GCA_015601065.1
GCA_035439265.1
GCA_025919785.1
GCA_025919845.1
GCA_022238205.1
GCA_022238345.1
GCA_022238945.1
GCA_022238965.1
GCA_022239155.1
GCA_022239215.1
GCA_022239365.1
GCA_022239855.1
GCA_015475575.1
GCA_015540665.1
GCA_015540785.1
GCA_015540845.1
GCA_015540865.1
GCA_015540965.1
GCA_015541065.1
GCA_015541165.1
GCA_015541305.1
GCA_015541365.1
GCA_015541465.1
GCA_015541665.1
GCA_015541765.1
GCA_015541865.1
GCA_015541885.1
GCA_015566095.1
GCA_015566215.1
GCA_015566395.1
GCA_015566495.1
GCA_015566695.1
GCA_015566795.1
GCA_015566935.1
GCA_015566995.1
GCA_015567015.1
GCA_015567055.1
GCA_015567115.1
GCA_015567215.1
GCA_015567335.1
GCA_015567455.1
GCA_015567615.1
GCA_015567715.1
GCA_015567815.1
GCA_015567915.1
GCA_015568015.1
GCA_015568055.1
GCA_015568115.1
GCA_015568175.1
GCA_015568215.1
GCA_015568235.1
GCA_015568315.1
GCA_015568335.1
GCA_015568525.1
GCA_015568735.1
GCA_015568835.1
GCA_015568935.1
GCA_015569055.1
GCA_015569135.1
GCA_015569155.1
GCA_015569235.1
GCA_015569335.1
GCA_015569355.1
GCA_015569435.1
GCA_015569505.1
GCA_015569555.1
GCA_015569655.1
GCA_015569855.1
GCA_015569955.1
GCA_015570055.1
GCA_015570155.1
GCA_015570255.1
GCA_015570445.1
GCA_015570555.1
GCA_015570575.1
GCA_015570655.1
GCA_015570775.1
GCA_015570975.1
GCA_015571115.1
GCA_015571175.1
GCA_015571215.1
GCA_015571275.1
GCA_015571375.1
GCA_015571475.1
GCA_015572315.1
GCA_015572365.1
GCA_015572535.1
GCA_015572655.1
GCA_015572795.1
GCA_035447265.1
GCA_035449105.1
GCA_022385275.1
GCA_022404615.1
GCA_022404635.1
GCA_022404715.1
GCA_022404735.1
GCA_022405205.1
GCA_022405295.1
GCA_022405395.1
GCA_022405495.1
GCA_022405595.1
GCA_022405795.1
GCA_022405895.1
GCA_022405915.1
GCA_022405995.1
GCA_022406015.1
GCA_022406315.1
GCA_015593705.1
GCA_015593745.1
GCA_015593765.1
GCA_015593815.1
GCA_015593925.1
GCA_015594025.1
GCA_015594245.1
GCA_015594325.1
GCA_015594385.1
GCA_015666045.1
GCA_026304155.1
GCA_026304355.1
GCA_026304655.1
GCA_026304675.1
GCA_026310055.1
GCA_026310175.1
GCA_026310245.1
GCA_026310595.1
GCA_026331275.1
GCA_026333315.1
GCA_026333515.1
GCA_026333555.1
GCA_026334425.1
GCA_026335635.1
GCA_026335655.1
GCA_026335675.1
GCA_026336555.1
GCA_026336665.1
GCA_026336715.1
GCA_026336755.1
GCA_026336775.1
GCA_026360855.1
GCA_022214195.1
GCA_022214215.1
GCA_022214265.1
GCA_022214275.1
GCA_022214315.1
GCA_022214415.1
GCA_022214515.1
GCA_022214555.1
GCA_022214615.1
GCA_022214635.1
GCA_022214705.1
GCA_022221525.1
GCA_015566185.1
GCA_015566295.1
GCA_015566375.1
GCA_015566475.1
GCA_015566575.1
GCA_015566675.1
GCA_015566775.1
GCA_015566875.1
GCA_015566895.1
GCA_015566975.1
GCA_015567065.1
GCA_015567175.1
GCA_015567195.1
GCA_015567275.1
GCA_015567375.1
GCA_015567395.1
GCA_015567435.1
GCA_015567495.1
GCA_015567585.1
GCA_015567695.1
GCA_015567775.1
GCA_015567895.1
GCA_015567995.1
GCA_015568095.1
GCA_015568135.1
GCA_015568295.1
GCA_015568395.1
GCA_015568415.1
GCA_015568435.1
GCA_015568495.1
GCA_015568595.1
GCA_015568615.1
GCA_015568635.1
GCA_015568715.1
GCA_015568815.1
GCA_015568915.1
GCA_015568955.1
GCA_015569015.1
GCA_015569115.1
GCA_015569215.1
GCA_015569415.1
GCA_015569455.1
GCA_015569495.1
GCA_015569535.1
GCA_015569615.1
GCA_015569715.1
GCA_015569735.1
GCA_015569755.1
GCA_015569815.1
GCA_015569835.1
GCA_015570035.1
GCA_015570135.1
GCA_015570225.1
GCA_015570335.1
GCA_015570535.1
GCA_015593665.1
GCA_015593725.1
GCA_015593845.1
GCA_015593945.1
GCA_015593985.1
GCA_015594085.1
GCA_015594105.1
GCA_015594185.1
GCA_035486585.1
GCA_035489635.1
GCA_035522755.1
GCA_035523775.1
GCA_035523975.1
GCA_022352045.1
GCA_022214055.1
GCA_022214155.1
GCA_022214355.1
GCA_022214445.1
GCA_022214645.1
GCA_022239385.1
GCA_022239585.1
GCA_022239645.1
GCA_022239685.1
GCA_022239695.1
GCA_022239705.1
GCA_022239875.1
GCA_015724175.1
GCA_015724235.1
GCA_015724275.1
GCA_015724335.1
GCA_015724455.1
GCA_015724585.1
GCA_015724595.1
GCA_015724685.1
GCA_015724705.1
GCA_015724765.1
GCA_015724855.1
GCA_015724935.1
GCA_015725225.1
GCA_015725305.1
GCA_015725405.1
GCA_015725515.1
GCA_015725595.1
GCA_015725705.1
GCA_015725805.1
GCA_015725825.1
GCA_015725915.1
GCA_015725975.1
GCA_015726075.1
GCA_015726285.1
GCA_015726325.1
GCA_015726395.1
GCA_015726455.1
GCA_015726565.1
GCA_015726585.1
GCA_015726645.1
GCA_015726685.1
GCA_015726775.1
GCA_015726845.1
GCA_015726885.1
GCA_015726925.1
GCA_015726975.1
GCA_015727075.1
GCA_015727185.1
GCA_015727275.1
GCA_015727395.1
GCA_015727485.1
GCA_015727585.1
GCA_015727695.1
GCA_015727755.1
GCA_015727805.1
GCA_015727885.1
GCA_015727895.1
GCA_015727965.1
GCA_015727975.1
GCA_015728075.1
GCA_015728105.1
GCA_015728165.1
GCA_015728265.1
GCA_015728405.1
GCA_015728485.1
GCA_015728605.1
GCA_015728645.1
GCA_015728695.1
GCA_015728755.1
GCA_015728805.1
GCA_015728885.1
GCA_015729005.1
GCA_015729025.1
GCA_015729105.1
GCA_015729125.1
GCA_015729185.1
GCA_015729205.1
GCA_015729295.1
GCA_035552455.1
GCA_026310075.1
GCA_026310375.1
GCA_026310895.1
GCA_026311915.1
GCA_026333235.1
GCA_026333335.1
GCA_026333375.1
GCA_026333635.1
GCA_026334135.1
GCA_026334455.1
GCA_026336475.1
GCA_026336575.1
GCA_026336595.1
GCA_026336615.1
GCA_026336695.1
GCA_026157005.1
GCA_022347515.1
GCA_022347495.1
GCA_022347605.1
GCA_035788255.1
GCA_035788895.1
GCA_035788955.1
GCA_035472555.1
GCA_035478675.1
GCA_035566075.1
GCA_035569535.1
GCA_026284215.1
GCA_026284295.1
GCA_026284315.1
GCA_026285175.1
GCA_026285285.1
GCA_026285305.1
GCA_026285385.1
GCA_026285405.1
GCA_026311975.1
GCA_026314515.1
GCA_026315185.1
GCA_026341015.1
GCA_026341075.1
GCA_026342845.1
GCA_026344615.1
GCA_026344675.1
GCA_026344975.1
GCA_026345075.1
GCA_026345175.1
GCA_026345475.1
GCA_026345495.1
GCA_026347115.1
GCA_015712325.1
GCA_015712385.1
GCA_015712705.1
GCA_015712865.1
GCA_015712965.1
GCA_015713055.1
GCA_015713145.1
GCA_015713245.1
GCA_015713335.1
GCA_015713445.1
GCA_015713545.1
GCA_015713645.1
GCA_015713845.1
GCA_015713945.1
GCA_015714045.1
GCA_015714145.1
GCA_015714165.1
GCA_015714245.1
GCA_015714255.1
GCA_015714355.1
GCA_015714455.1
GCA_015714565.1
GCA_015714845.1
GCA_015714965.1
GCA_015715165.1
GCA_015715265.1
GCA_015715365.1
GCA_015715465.1
GCA_015715475.1
GCA_015715555.1
GCA_015715585.1
GCA_015715625.1
GCA_015715685.1
GCA_015715775.1
GCA_015715885.1
GCA_015715965.1
GCA_015716085.1
GCA_015716195.1
GCA_015716285.1
GCA_015716315.1
GCA_015716385.1
GCA_015716425.1
GCA_015716495.1
GCA_015716585.1
GCA_015716695.1
GCA_015716785.1
GCA_015716805.1
GCA_015716825.1
GCA_015716905.1
GCA_015716945.1
GCA_015716995.1
GCA_015717095.1
GCA_015717195.1
GCA_015717305.1
GCA_015717395.1
GCA_015717505.1
GCA_015717595.1
GCA_015717705.1
GCA_015717795.1
GCA_015717845.1
GCA_015717895.1
GCA_015718005.1
GCA_035517675.1
GCA_035543415.1
GCA_035545695.1
GCA_026421815.1
GCA_026421855.1
GCA_026421935.1
GCA_026421995.1
GCA_026422155.1
GCA_026422235.1
GCA_026422275.1
GCA_026422295.1
GCA_026422315.1
GCA_026422375.1
GCA_026422415.1
GCA_026422435.1
GCA_026422455.1
GCA_026422595.1
GCA_026423575.1
GCA_026423615.1
GCA_026297895.1
GCA_026297915.1
GCA_026297995.1
GCA_026298015.1
GCA_026298035.1
GCA_026298115.1
GCA_026298215.1
GCA_026299135.1
GCA_026299175.1
GCA_026300255.1
GCA_026300795.1
GCA_026301055.1
GCA_026302375.1
GCA_022489685.1
GCA_022494545.1
GCA_022494565.1
GCA_015732455.1
GCA_035788935.1
GCA_035788975.1
GCA_035789035.1
GCA_035789075.1
GCA_035791975.1
GCA_026323195.1
GCA_026323235.1
GCA_026323395.1
GCA_026323495.1
GCA_026325675.1
GCA_026325775.1
GCA_026325835.1
GCA_026325935.1
GCA_026327675.1
GCA_026327755.1
GCA_026327775.1
GCA_026327795.1
GCA_026327875.1
GCA_026328515.1
GCA_026328975.1
GCA_026328995.1
GCA_026329995.1
GCA_026352615.1
GCA_026352775.1
GCA_026353195.1
GCA_026353275.1
GCA_026353295.1
GCA_026353395.1
GCA_026353495.1
GCA_026353595.1
GCA_026353795.1
GCA_026353995.1
GCA_026354255.1
GCA_026355535.1
GCA_026425915.1
GCA_026425945.1
GCA_026425995.1
GCA_026426095.1
GCA_026426135.1
GCA_026426155.1
GCA_026426195.1
GCA_026426235.1
GCA_026426275.1
GCA_026426295.1
GCA_026426395.1
GCA_026426675.1
GCA_026426715.1
GCA_026426775.1
GCA_026426795.1
GCA_026426875.1
GCA_026426935.1
GCA_026427075.1
GCA_026427155.1
GCA_026427235.1
GCA_026445985.1
GCA_026446025.1
GCA_026446085.1
GCA_026446145.1
GCA_026446245.1
GCA_026446485.1
GCA_026446545.1
GCA_026446645.1
GCA_026446725.1
GCA_026446845.1
GCA_026446945.1
GCA_026446965.1
GCA_026446985.1
GCA_026447045.1
GCA_026447065.1
GCA_026447105.1
GCA_026447165.1
GCA_026447185.1
GCA_026447245.1
GCA_026447265.1
GCA_026447345.1
GCA_026447465.1
GCA_026447565.1
GCA_026447865.1
GCA_026448065.1
GCA_026448165.1
GCA_026448185.1
GCA_026448225.1
GCA_026448265.1
GCA_026448285.1
GCA_026448325.1
GCA_026448385.1
GCA_026448425.1
GCA_026448465.1
GCA_026448485.1
GCA_026448585.1
GCA_026448685.1
GCA_026448765.1
GCA_026448835.1
GCA_026448885.1
GCA_026448985.1
GCA_026449085.1
GCA_026449185.1
GCA_026449275.1
GCA_026449385.1
GCA_026449405.1
GCA_026449445.1
GCA_026449485.1
GCA_026449585.1
GCA_026449605.1
GCA_026449625.1
GCA_026449685.1
GCA_026449705.1
GCA_026449745.1
GCA_026449805.1
GCA_026449905.1
GCA_026450005.1
GCA_026450105.1
GCA_026450205.1
GCA_026450285.1
GCA_026450405.1
GCA_026450605.1
GCA_026450705.1
GCA_026450805.1
GCA_026450905.1
GCA_026450925.1
GCA_026451025.1
GCA_026451125.1
GCA_026451225.1
GCA_026451325.1
GCA_026451365.1
GCA_026451425.1
GCA_026451525.1
GCA_026451625.1
GCA_026451715.1
GCA_026451825.1
GCA_026451885.1
GCA_026451945.1
GCA_026452025.1
GCA_026452045.1
GCA_026452125.1
GCA_026452245.1
GCA_026452345.1
GCA_026452445.1
GCA_026452545.1
GCA_026452645.1
GCA_026452845.1
GCA_026452945.1
GCA_026453045.1
GCA_026453145.1
GCA_026453165.1
GCA_026453205.1
GCA_026453245.1
GCA_026453265.1
GCA_026453365.1
GCA_026453405.1
GCA_945836595.1
GCA_022691325.1
GCA_022691425.1
GCA_022693205.1
GCA_022693305.1
GCA_035538115.1
GCA_035539395.1
GCA_035542055.1
GCA_026428355.1
GCA_026428575.1
GCA_026428595.1
GCA_026428715.1
GCA_026428795.1
GCA_026428855.1
GCA_026429055.1
GCA_026429075.1
GCA_026429115.1
GCA_026429275.1
GCA_026429355.1
GCA_026429395.1
GCA_026429475.1
GCA_026451585.1
GCA_026451685.1
GCA_026451785.1
GCA_026451925.1
GCA_026451985.1
GCA_026452085.1
GCA_026452185.1
GCA_026452285.1
GCA_026452385.1
GCA_026452425.1
GCA_026452485.1
GCA_026452505.1
GCA_026452585.1
GCA_026452685.1
GCA_026452705.1
GCA_026452745.1
GCA_026452805.1
GCA_026452905.1
GCA_026453005.1
GCA_026453105.1
GCA_026453305.1
GCA_026453345.1
GCA_026453505.1
GCA_026453595.1
GCA_026453705.1
GCA_026453725.1
GCA_026453815.1
GCA_026453905.1
GCA_026453925.1
GCA_026454025.1
GCA_026454105.1
GCA_026454225.1
GCA_026454325.1
GCA_026454365.1
GCA_026454425.1
GCA_026454465.1
GCA_026454525.1
GCA_026454565.1
GCA_026454625.1
GCA_026454725.1
GCA_026454765.1
GCA_026454825.1
GCA_026454885.1
GCA_026454925.1
GCA_026454945.1
GCA_026455025.1
GCA_026455045.1
GCA_026455125.1
GCA_026455145.1
GCA_026455245.1
GCA_026455345.1
GCA_026455445.1
GCA_026455545.1
GCA_026455645.1
GCA_026455745.1
GCA_026455845.1
GCA_026455885.1
GCA_026455945.1
GCA_026456045.1
GCA_026456165.1
GCA_026456205.1
GCA_026456265.1
GCA_026456345.1
GCA_026456365.1
GCA_026456505.1
GCA_026456765.1
GCA_026456865.1
GCA_026456905.1
GCA_026456965.1
GCA_026457065.1
GCA_026457165.1
GCA_026457205.1
GCA_026457265.1
GCA_026457325.1
GCA_026457365.1
GCA_026457385.1
GCA_026457465.1
GCA_026457485.1
GCA_026457505.1
GCA_026457565.1
GCA_026457585.1
GCA_026458085.1
GCA_026458185.1
GCA_026458285.1
GCA_026458325.1
GCA_026458385.1
GCA_026458425.1
GCA_026458465.1
GCA_026458525.1
GCA_026458585.1
GCA_026458605.1
GCA_026481505.1
GCA_026481565.1
GCA_026481665.1
GCA_026481865.1
GCA_026481965.1
GCA_026482005.1
GCA_026482365.1
GCA_026482565.1
GCA_026482605.1
GCA_026482705.1
GCA_026482745.1
GCA_026482785.1
GCA_026482805.1
GCA_026482905.1
GCA_026482985.1
GCA_026483105.1
GCA_026483405.1
GCA_026483505.1
GCA_026483705.1
GCA_026483905.1
GCA_026484005.1
GCA_026484105.1
GCA_026486145.1
GCA_026486385.1
GCA_026486545.1
GCA_026486645.1
GCA_026486665.1
GCA_026486745.1
GCA_026486845.1
GCA_026486945.1
GCA_026486965.1
GCA_026487045.1
GCA_026487105.1
GCA_026487145.1
GCA_026487245.1
GCA_026487465.1
GCA_026487605.1
GCA_026487665.1
GCA_026487765.1
GCA_026487805.1
GCA_026509865.1
GCA_026509885.1
GCA_026509985.1
GCA_026510125.1
GCA_026510175.1
GCA_026510285.1
GCA_026510565.1
GCA_026510685.1
GCA_026510785.1
GCA_026510805.1
GCA_026510905.1
GCA_026510985.1
GCA_026511005.1
GCA_026511085.1
GCA_026511205.1
GCA_026511305.1
GCA_026511405.1
GCA_026511505.1
GCA_026511605.1
GCA_026511645.1
GCA_026511705.1
GCA_026511805.1
GCA_026511905.1
GCA_026511985.1
GCA_026512025.1
GCA_026512105.1
GCA_026512205.1
GCA_026512225.1
GCA_026512305.1
GCA_026512325.1
GCA_026512425.1
GCA_026512525.1
GCA_026512625.1
GCA_026512725.1
GCA_026512825.1
GCA_026512925.1
GCA_026513025.1
GCA_026513065.1
GCA_026513125.1
GCA_026513165.1
GCA_026513225.1
GCA_026513245.1
GCA_026513265.1
GCA_026513285.1
GCA_026513345.1
GCA_026513365.1
GCA_026513385.1
GCA_026513425.1
GCA_026513445.1
GCA_026513505.1
GCA_026513545.1
GCA_026513645.1
GCA_026513685.1
GCA_026513745.1
GCA_026513845.1
GCA_026513925.1
GCA_026514145.1
GCA_026514245.1
GCA_026514645.1
GCA_026514685.1
GCA_026514745.1
GCA_026514765.1
GCA_026514865.1
GCA_026514965.1
GCA_026515065.1
GCA_026515105.1
GCA_026515165.1
GCA_026515655.1
GCA_026515685.1
GCA_026515865.1
GCA_026515885.1
GCA_026515975.1
GCA_026516185.1
GCA_026516285.1
GCA_026516685.1
GCA_026516785.1
GCA_026516885.1
GCA_026516905.1
GCA_026516985.1
GCA_026517005.1
GCA_026517105.1
GCA_026546985.1
GCA_026547055.1
GCA_026547075.1
GCA_026593675.1
GCA_026593775.1
GCA_026593815.1
GCA_026593975.1
GCA_026594075.1
GCA_026594175.1
GCA_026594275.1
GCA_026594315.1
GCA_026594375.1
GCA_026594475.1
GCA_026594495.1
GCA_026594575.1
GCA_026594595.1
GCA_026594635.1
GCA_026594695.1
GCA_026594745.1
GCA_026594795.1
GCA_026594875.1
GCA_026594995.1
GCA_026595095.1
GCA_026595195.1
GCA_026595295.1
GCA_026595395.1
GCA_026595495.1
GCA_026595595.1
GCA_026595695.1
GCA_026595715.1
GCA_026595795.1
GCA_026595815.1
GCA_026595895.1
GCA_026595915.1
GCA_026595935.1
GCA_026596015.1
GCA_026596115.1
GCA_026596215.1
GCA_026596315.1
GCA_026596415.1
GCA_026596515.1
GCA_026596615.1
GCA_026596715.1
GCA_026596815.1
GCA_026596915.1
GCA_026596935.1
GCA_026597015.1
GCA_026597075.1
GCA_026597235.1
GCA_026597275.1
GCA_026597335.1
GCA_026597435.1
GCA_026597535.1
GCA_026597625.1
GCA_026598255.1
GCA_026598355.1
GCA_026598375.1
GCA_026598455.1
GCA_026598555.1
GCA_026598655.1
GCA_026598755.1
GCA_026598855.1
GCA_026598895.1
GCA_026598955.1
GCA_026599055.1
GCA_026599195.1
GCA_026599255.1
GCA_026599325.1
GCA_026599355.1
GCA_026599375.1
GCA_026599415.1
GCA_026599455.1
GCA_026599555.1
GCA_026599575.1
GCA_026599675.1
GCA_026599775.1
GCA_026599875.1
GCA_026599975.1
GCA_026600075.1
GCA_026600175.1
GCA_026600215.1
GCA_026600275.1
GCA_026600415.1
GCA_026600475.1
GCA_026600575.1
GCA_026600595.1
GCA_026600635.1
GCA_026600675.1
GCA_026600695.1
GCA_026600735.1
GCA_026600795.1
GCA_026600895.1
GCA_026624585.1
GCA_026624685.1
GCA_026625205.1
GCA_026625305.1
GCA_026625405.1
GCA_026625505.1
GCA_015726985.1
GCA_015727085.1
GCA_015727175.1
GCA_015727305.1
GCA_015727345.1
GCA_015727495.1
GCA_015727525.1
GCA_015727535.1
GCA_015727595.1
GCA_015727625.1
GCA_015727635.1
GCA_015727675.1
GCA_015727725.1
GCA_015727765.1
GCA_015727815.1
GCA_015727925.1
GCA_015728025.1
GCA_015728115.1
GCA_015728215.1
GCA_015728305.1
GCA_015728415.1
GCA_015728505.1
GCA_015728555.1
GCA_015728625.1
GCA_015728735.1
GCA_015728825.1
GCA_015728835.1
GCA_015728895.1
GCA_015728905.1
GCA_015728945.1
GCA_015728955.1
GCA_015729045.1
GCA_015729135.1
GCA_015729245.1
GCA_015729325.1
GCA_026628555.1
GCA_026628635.1
GCA_026628795.1
GCA_026629395.1
GCA_026629415.1
GCA_026629485.1
GCA_026640415.1
GCA_026640455.1
GCA_026640535.1
GCA_026640615.1
GCA_026640695.1
GCA_026640775.1
GCA_026640895.1
GCA_026640935.1
GCA_026640995.1
GCA_026641055.1
GCA_026641095.1
GCA_026641115.1
GCA_026641175.1
GCA_026641315.1
GCA_026641395.1
GCA_026641575.1
GCA_026641615.1
GCA_026641695.1
GCA_026641835.1
GCA_026642015.1
GCA_026642135.1
GCA_026642195.1
GCA_026642735.1
GCA_026642815.1
GCA_026642895.1
GCA_026642915.1
GCA_026642935.1
GCA_026642975.1
GCA_026643055.1
GCA_026643105.1
GCA_026643135.1
GCA_026643155.1
GCA_026643235.1
GCA_026643955.1
GCA_026644155.1
GCA_026644825.1
GCA_026645055.1
GCA_026645155.1
GCA_026429915.1
GCA_026430015.1
GCA_026430115.1
GCA_026430215.1
GCA_026430295.1
GCA_026430415.1
GCA_026430435.1
GCA_026430455.1
GCA_026430515.1
GCA_026430535.1
GCA_026430605.1
GCA_026430815.1
GCA_026430915.1
GCA_026431015.1
GCA_026431215.1
GCA_026431275.1
GCA_026431315.1
GCA_026431415.1
GCA_026431515.1
GCA_026431575.1
GCA_026431615.1
GCA_026431635.1
GCA_026431655.1
GCA_026431735.1
GCA_026431795.1
GCA_026431815.1
GCA_026431905.1
GCA_026432415.1
GCA_026432455.1
GCA_026432595.1
GCA_026432655.1
GCA_026432735.1
GCA_026432775.1
GCA_026432855.1
GCA_026432895.1
GCA_026432955.1
GCA_026432975.1
GCA_026433075.1
GCA_026433175.1
GCA_026433275.1
GCA_026433515.1
GCA_026433575.1
GCA_026433675.1
GCA_026433775.1
GCA_026433875.1
GCA_026433975.1
GCA_026433995.1
GCA_026434075.1
GCA_026434095.1
GCA_026434175.1
GCA_026434195.1
GCA_026434295.1
GCA_026434495.1
GCA_026434595.1
GCA_026434655.1
GCA_026434735.1
GCA_026434795.1
GCA_026435095.1
GCA_026435395.1
GCA_026435435.1
GCA_026435535.1
GCA_026435615.1
GCA_026435675.1
GCA_026435735.1
GCA_026435815.1
GCA_026435935.1
GCA_026436015.1
GCA_026436115.1
GCA_026436215.1
GCA_026436315.1
GCA_026436435.1
GCA_026436455.1
GCA_026436515.1
GCA_026436535.1
GCA_026459565.1
GCA_026459625.1
GCA_026459645.1
GCA_026459685.1
GCA_026459725.1
GCA_026459745.1
GCA_026459995.1
GCA_026460405.1
GCA_026460545.1
GCA_026460645.1
GCA_026460705.1
GCA_026460835.1
GCA_026460925.1
GCA_026461035.1
GCA_026461165.1
GCA_026461885.1
GCA_026461965.1
GCA_026461985.1
GCA_026462005.1
GCA_026462065.1
GCA_026462185.1
GCA_026462285.1
GCA_026462385.1
GCA_026462485.1
GCA_026462585.1
GCA_026462685.1
GCA_026462785.1
GCA_026462985.1
GCA_026463085.1
GCA_026463105.1
GCA_026463185.1
GCA_026463205.1
GCA_026463245.1
GCA_026463285.1
GCA_026463305.1
GCA_026463345.1
GCA_026463405.1
GCA_026463605.1
GCA_026464005.1
GCA_026464105.1
GCA_026464205.1
GCA_026464245.1
GCA_026464305.1
GCA_026464325.1
GCA_026464345.1
GCA_026464405.1
GCA_026464425.1
GCA_026464465.1
GCA_026464505.1
GCA_026464525.1
GCA_026464625.1
GCA_026464705.1
GCA_026464865.1
GCA_026464925.1
GCA_026465025.1
GCA_026465225.1
GCA_026465325.1
GCA_026465425.1
GCA_026465525.1
GCA_026465545.1
GCA_026465565.1
GCA_026465645.1
GCA_026465765.1
GCA_026465845.1
GCA_026465945.1
GCA_026466245.1
GCA_026466325.1
GCA_026466445.1
GCA_026466545.1
GCA_026466645.1
GCA_026466685.1
GCA_026466745.1
GCA_026466765.1
GCA_026466845.1
GCA_026466945.1
GCA_026487585.1
GCA_026487725.1
GCA_026487785.1
GCA_026487885.1
GCA_026487905.1
GCA_026487945.1
GCA_026487985.1
GCA_026488005.1
GCA_026488075.1
GCA_026488145.1
GCA_026488305.1
GCA_026488405.1
GCA_026488605.1
GCA_026489825.1
GCA_026489905.1
GCA_026490305.1
GCA_026490405.1
GCA_026490505.1
GCA_026490605.1
GCA_026490705.1
GCA_026490805.1
GCA_026490905.1
GCA_026490945.1
GCA_026491005.1
GCA_026491045.1
GCA_026491105.1
GCA_026491125.1
GCA_026491205.1
GCA_026491305.1
GCA_026491325.1
GCA_026491365.1
GCA_026491425.1
GCA_026493665.1
GCA_026493745.1
GCA_026493965.1
GCA_026494065.1
GCA_026494215.1
GCA_026494315.1
GCA_026494405.1
GCA_026494465.1
GCA_026494665.1
GCA_026494685.1
GCA_026494755.1
GCA_026494805.1
GCA_026494855.1
GCA_026494905.1
GCA_026519365.1
GCA_026519415.1
GCA_026519445.1
GCA_026519505.1
GCA_026519565.1
GCA_026519665.1
GCA_026519705.1
GCA_026519765.1
GCA_026520285.1
GCA_026520445.1
GCA_026520615.1
GCA_026520675.1
GCA_026520775.1
GCA_026521575.1
GCA_026521595.1
GCA_026521675.1
GCA_026521695.1
GCA_026521795.1
GCA_026521835.1
GCA_026521895.1
GCA_026525035.1
GCA_026525135.1
GCA_026525155.1
GCA_026525175.1
GCA_026525235.1
GCA_026525255.1
GCA_026525335.1
GCA_026525355.1
GCA_026525395.1
GCA_026525455.1
GCA_026525555.1
GCA_026525755.1
GCA_026525855.1
GCA_026526055.1
GCA_026526155.1
GCA_026526255.1
GCA_026526355.1
GCA_026526415.1
GCA_026526455.1
GCA_026526475.1
GCA_026526555.1
GCA_026526575.1
GCA_026526675.1
GCA_026526775.1
GCA_026526875.1
GCA_933217435.1
GCA_022691345.1
GCA_022693225.1
GCA_022693245.1
GCA_022693325.1
GCA_036033175.1
GCA_036034525.1
GCA_036038805.1
GCA_026553045.1
GCA_026601615.1
GCA_026601635.1
GCA_026601735.1
GCA_026601875.1
GCA_026602035.1
GCA_026602135.1
GCA_026602235.1
GCA_026602275.1
GCA_026602335.1
GCA_026602435.1
GCA_026602625.1
GCA_026602735.1
GCA_026602755.1
GCA_026602775.1
GCA_026602835.1
GCA_026602855.1
GCA_026602935.1
GCA_026602955.1
GCA_026602995.1
GCA_026603055.1
GCA_026603155.1
GCA_026603255.1
GCA_026603355.1
GCA_026603455.1
GCA_026603555.1
GCA_026603635.1
GCA_026603755.1
GCA_026603855.1
GCA_026603975.1
GCA_026603995.1
GCA_026604055.1
GCA_026604075.1
GCA_026604095.1
GCA_026604155.1
GCA_026604175.1
GCA_026604275.1
GCA_026604475.1
GCA_026604515.1
GCA_026604575.1
GCA_026604675.1
GCA_026604775.1
GCA_026604875.1
GCA_026604975.1
GCA_026605025.1
GCA_026605075.1
GCA_026605215.1
GCA_026605295.1
GCA_026605595.1
GCA_026605695.1
GCA_026605795.1
GCA_026605995.1
GCA_026606035.1
GCA_026606095.1
GCA_026606135.1
GCA_026606715.1
GCA_026606815.1
GCA_026606915.1
GCA_026607015.1
GCA_026607055.1
GCA_026607215.1
GCA_026607315.1
GCA_026607515.1
GCA_026607535.1
GCA_026607615.1
GCA_026607635.1
GCA_026607715.1
GCA_026607735.1
GCA_026607815.1
GCA_026607835.1
GCA_026607875.1
GCA_026607935.1
GCA_026608035.1
GCA_026608135.1
GCA_026608535.1
GCA_026608635.1
GCA_026608735.1
GCA_026608755.1
GCA_026608855.1
GCA_026630195.1
GCA_026630355.1
GCA_026630395.1
GCA_026630415.1
GCA_026630435.1
GCA_026630495.1
GCA_026630575.1
GCA_026630675.1
GCA_026630775.1
GCA_026630835.1
GCA_026630895.1
GCA_026630915.1
GCA_026630975.1
GCA_026631125.1
GCA_026631195.1
GCA_026631295.1
GCA_026631355.1
GCA_026631495.1
GCA_026631635.1
GCA_026631675.1
GCA_026631855.1
GCA_026631935.1
GCA_026631975.1
GCA_026632095.1
GCA_026632155.1
GCA_026632235.1
GCA_026632415.1
GCA_026632495.1
GCA_026632575.1
GCA_026632715.1
GCA_026632795.1
GCA_026632855.1
GCA_026632875.1
GCA_026632895.1
GCA_026632935.1
GCA_026633015.1
GCA_026633095.1
GCA_026633155.1
GCA_026633235.1
GCA_026633315.1
GCA_026633395.1
GCA_026633455.1
GCA_026633615.1
GCA_026633695.1
GCA_026633795.1
GCA_026633835.1
GCA_026651565.1
GCA_026652465.1
GCA_026652485.1
GCA_026652565.1
GCA_026652605.1
GCA_026652715.1
GCA_026652895.1
GCA_026652955.1
GCA_026653095.1
GCA_026653175.1
GCA_026653455.1
GCA_026653495.1
GCA_026653515.1
GCA_026653635.1
GCA_026653675.1
GCA_026653745.1
GCA_026653805.1
GCA_026653905.1
GCA_026654015.1
GCA_026654115.1
GCA_026654215.1
GCA_026654305.1
GCA_026654415.1
GCA_026654455.1
GCA_026654515.1
GCA_026654595.1
GCA_026423735.1
GCA_026423815.1
GCA_026423875.1
GCA_026423955.1
GCA_026424015.1
GCA_026424155.1
GCA_026424395.1
GCA_026424435.1
GCA_026424535.1
GCA_026424575.1
GCA_026424615.1
GCA_026424835.1
GCA_026424895.1
GCA_026424915.1
GCA_026424975.1
GCA_026425055.1
GCA_026425115.1
GCA_026425135.1
GCA_026425195.1
GCA_026425475.1
GCA_026425555.1
GCA_026425635.1
GCA_026425775.1
GCA_026425815.1
GCA_026425975.1
GCA_026426015.1
GCA_026426315.1
GCA_026426455.1
GCA_026426515.1
GCA_026426575.1
GCA_026426655.1
GCA_026426735.1
GCA_026426755.1
GCA_026426955.1
GCA_026427035.1
GCA_026427095.1
GCA_026427175.1
GCA_026427195.1
GCA_026427255.1
GCA_026427295.1
GCA_022532145.1
GCA_022549845.1
GCA_022549875.1
GCA_022549955.1
GCA_022550055.1
GCA_022550075.1
GCA_022699265.1
GCA_016082355.1
GCA_016082495.1
GCA_016082795.1
GCA_016082835.1
GCA_016082875.1
GCA_016083015.1
GCA_016083055.1
GCA_016083175.1
GCA_016083195.1
GCA_016083255.1
GCA_026439935.1
GCA_026439975.1
GCA_026440035.1
GCA_026440075.1
GCA_026440135.1
GCA_026440375.1
GCA_026440635.1
GCA_026440655.1
GCA_026440735.1
GCA_026440755.1
GCA_026440835.1
GCA_026440855.1
GCA_026440955.1
GCA_026441055.1
GCA_026441155.1
GCA_026441245.1
GCA_026441355.1
GCA_026441435.1
GCA_026441555.1
GCA_026441655.1
GCA_026441755.1
GCA_026441795.1
GCA_026441855.1
GCA_026441885.1
GCA_026441955.1
GCA_026442055.1
GCA_026442075.1
GCA_026442175.1
GCA_026442275.1
GCA_026442315.1
GCA_026442375.1
GCA_026442475.1
GCA_026442575.1
GCA_026442775.1
GCA_026442855.1
GCA_026443075.1
GCA_026443095.1
GCA_026443115.1
GCA_026443135.1
GCA_026443215.1
GCA_026443315.1
GCA_026443335.1
GCA_026443375.1
GCA_026443465.1
GCA_026444025.1
GCA_026444165.1
GCA_026444225.1
GCA_026444245.1
GCA_026444325.1
GCA_026444345.1
GCA_026444425.1
GCA_026444445.1
GCA_026444525.1
GCA_026444645.1
GCA_026444745.1
GCA_026444845.1
GCA_026445045.1
GCA_026445085.1
GCA_026445145.1
GCA_026445245.1
GCA_026445325.1
GCA_026445445.1
GCA_026445545.1
GCA_026445565.1
GCA_026445645.1
GCA_026445665.1
GCA_026445685.1
GCA_026445765.1
GCA_026445805.1
GCA_026445865.1
GCA_026445965.1
GCA_026446065.1
GCA_026446265.1
GCA_026446465.1
GCA_026446565.1
GCA_026446665.1
GCA_026446685.1
GCA_026446745.1
GCA_026446785.1
GCA_026446825.1
GCA_026446865.1
GCA_026446885.1
GCA_026447085.1
GCA_026447285.1
GCA_026447385.1
GCA_026447485.1
GCA_026447585.1
GCA_026447685.1
GCA_026447825.1
GCA_026447885.1
GCA_026447905.1
GCA_026447985.1
GCA_026448005.1
GCA_026471125.1
GCA_026471165.1
GCA_026471185.1
GCA_026471245.1
GCA_026471265.1
GCA_026471485.1
GCA_026471585.1
GCA_026471685.1
GCA_026471785.1
GCA_026471885.1
GCA_026471925.1
GCA_026472085.1
GCA_026472185.1
GCA_026472205.1
GCA_026472285.1
GCA_026472305.1
GCA_026472385.1
GCA_026472405.1
GCA_026472485.1
GCA_026472505.1
GCA_026472545.1
GCA_026472625.1
GCA_026473705.1
GCA_026473785.1
GCA_026473825.1
GCA_026473925.1
GCA_026474025.1
GCA_026474125.1
GCA_026474785.1
GCA_026474825.1
GCA_026474985.1
GCA_026475045.1
GCA_026475145.1
GCA_026475245.1
GCA_026475545.1
GCA_026475645.1
GCA_026475785.1
GCA_026475845.1
GCA_026475945.1
GCA_026475965.1
GCA_026476045.1
GCA_026476065.1
GCA_026476145.1
GCA_026476165.1
GCA_026476565.1
GCA_026476655.1
GCA_026476705.1
GCA_026476765.1
GCA_026476865.1
GCA_026476925.1
GCA_026476965.1
GCA_026477065.1
GCA_026477085.1
GCA_026477105.1
GCA_026477165.1
GCA_026477185.1
GCA_026477265.1
GCA_026477285.1
GCA_026477365.1
GCA_026477485.1
GCA_026477585.1
GCA_026477785.1
GCA_026477825.1
GCA_026477885.1
GCA_026477925.1
GCA_026477985.1
GCA_026478025.1
GCA_026478085.1
GCA_026478185.1
GCA_026478285.1
GCA_026478305.1
GCA_026498525.1
GCA_026499025.1
GCA_026499045.1
GCA_026499125.1
GCA_026499145.1
GCA_026499225.1
GCA_026499285.1
GCA_026499345.1
GCA_026499385.1
GCA_026499445.1
GCA_026499585.1
GCA_026499645.1
GCA_026499745.1
GCA_026499785.1
GCA_026499825.1
GCA_026499945.1
GCA_026500035.1
GCA_026500245.1
GCA_026500265.1
GCA_026500345.1
GCA_026500365.1
GCA_026500385.1
GCA_026500445.1
GCA_026500465.1
GCA_026500565.1
GCA_026500605.1
GCA_026500665.1
GCA_026500765.1
GCA_026500865.1
GCA_026500965.1
GCA_026501065.1
GCA_026501105.1
GCA_026501245.1
GCA_026501355.1
GCA_026501385.1
GCA_026501465.1
GCA_026501485.1
GCA_026501505.1
GCA_026501565.1
GCA_026501585.1
GCA_026501675.1
GCA_026501785.1
GCA_026501965.1
GCA_026502085.1
GCA_026502185.1
GCA_026502225.1
GCA_026502285.1
GCA_026502385.1
GCA_026503205.1
GCA_026503445.1
GCA_026503545.1
GCA_026503585.1
GCA_026503645.1
GCA_026503745.1
GCA_026503845.1
GCA_026503865.1
GCA_026503945.1
GCA_026503965.1
GCA_026504045.1
GCA_026504065.1
GCA_026504105.1
GCA_026504155.1
GCA_026504365.1
GCA_026504465.1
GCA_026504565.1
GCA_026504665.1
GCA_026504765.1
GCA_026504865.1
GCA_026504905.1
GCA_026504965.1
GCA_026505025.1
GCA_026505065.1
GCA_026505085.1
GCA_026505165.1
GCA_026505185.1
GCA_026505265.1
GCA_026505285.1
GCA_026505385.1
GCA_026505425.1
GCA_026505485.1
GCA_026529575.1
GCA_026529615.1
GCA_026529675.1
GCA_026529715.1
GCA_026529775.1
GCA_026529875.1
GCA_026530575.1
GCA_026530595.1
GCA_026530635.1
GCA_026530675.1
GCA_026530695.1
GCA_026530775.1
GCA_026530795.1
GCA_026535425.1
GCA_026535525.1
GCA_026535585.1
GCA_026584545.1
GCA_026586205.1
GCA_026586365.1
GCA_026586405.1
GCA_026586565.1
GCA_026586855.1
GCA_026587055.1
GCA_026587255.1
GCA_026587355.1
GCA_026587435.1
GCA_026587555.1
GCA_026587575.1
GCA_026587655.1
GCA_026587675.1
GCA_026587775.1
GCA_026587975.1
GCA_026588075.1
GCA_026588165.1
GCA_026588215.1
GCA_026588275.1
GCA_026588375.1
GCA_026588475.1
GCA_026588575.1
GCA_026588615.1
GCA_026588675.1
GCA_026588695.1
GCA_026588715.1
GCA_026588775.1
GCA_026588795.1
GCA_026588815.1
GCA_026588895.1
GCA_026588995.1
GCA_026589095.1
GCA_026589195.1
GCA_026589295.1
GCA_026589335.1
GCA_026589415.1
GCA_022631315.1
GCA_016012915.1
GCA_016013005.1
GCA_016013115.1
GCA_016013205.1
GCA_016013305.1
GCA_016013325.1
GCA_016013705.1
GCA_016013745.1
GCA_016013815.1
GCA_016013835.1
GCA_016013845.1
GCA_016013905.1
GCA_016013935.1
GCA_016014135.1
GCA_016014235.1
GCA_016014325.1
GCA_016014425.1
GCA_016014615.1
GCA_016014725.1
GCA_016014835.1
GCA_016014935.1
GCA_036042615.1
GCA_036042655.1
GCA_026634555.1
GCA_026634615.1
GCA_026634735.1
GCA_026634755.1
GCA_026634795.1
GCA_026634835.1
GCA_026635035.1
GCA_026635115.1
GCA_026635255.1
GCA_026635375.1
GCA_026635395.1
GCA_026635415.1
GCA_026635455.1
GCA_026635485.1
GCA_026635615.1
GCA_026635695.1
GCA_026635735.1
GCA_026635795.1
GCA_026635915.1
GCA_026636015.1
GCA_026636095.1
GCA_026636175.1
GCA_026636235.1
GCA_026636335.1
GCA_026636415.1
GCA_026636455.1
GCA_026636495.1
GCA_026636515.1
GCA_026636575.1
GCA_026636595.1
GCA_026636635.1
GCA_026636715.1
GCA_026636755.1
GCA_026636795.1
GCA_026636875.1
GCA_026636915.1
GCA_026636955.1
GCA_026637035.1
GCA_026637155.1
GCA_026637275.1
GCA_026637315.1
GCA_026637415.1
GCA_026637475.1
GCA_026637495.1
GCA_026637635.1
GCA_026637715.1
GCA_026637935.1
GCA_026638075.1
GCA_026638095.1
GCA_026654765.1
GCA_026654865.1
GCA_026655005.1
GCA_026655265.1
GCA_026655285.1
GCA_026655365.1
GCA_026655385.1
GCA_026655405.1
GCA_026655465.1
GCA_026655485.1
GCA_026655525.1
GCA_026655585.1
GCA_026655645.1
GCA_026655705.1
GCA_026655745.1
GCA_026655805.1
GCA_026656805.1
GCA_026657105.1
GCA_026657125.1
GCA_026657185.1
GCA_026657425.1
GCA_026657465.1
GCA_026657525.1
GCA_026657585.1
GCA_026657625.1
GCA_026657685.1
GCA_026657785.1
GCA_026657805.1
GCA_026657885.1
GCA_026658005.1
GCA_026658105.1
GCA_026658195.1
GCA_026658305.1
GCA_026658405.1
GCA_026658445.1
GCA_026658505.1
GCA_026658605.1
GCA_026658705.1
GCA_026658805.1
GCA_026658935.1
GCA_026659035.1
GCA_026659055.1
GCA_026659095.1
GCA_026659135.1
GCA_026659155.1
GCA_026659255.1
GCA_026659355.1
GCA_026659455.1
GCA_026659555.1
GCA_026659625.1
GCA_026659665.1
GCA_026659855.1
GCA_026660015.1
GCA_026660495.1
GCA_026660535.1
GCA_026660835.1
GCA_026660935.1
GCA_026661035.1
GCA_026661095.1
GCA_026661135.1
GCA_026661195.1
GCA_026661255.1
GCA_026661295.1
GCA_026661395.1
GCA_026661715.1
GCA_026661755.1
GCA_026661815.1
GCA_026662015.1
GCA_026662055.1
GCA_026662115.1
GCA_026489545.1
GCA_026489645.1
GCA_026489745.1
GCA_026489845.1
GCA_026489965.1
GCA_026490225.1
GCA_026490325.1
GCA_026490525.1
GCA_026490725.1
GCA_026490825.1
GCA_026490865.1
GCA_026490925.1
GCA_026491025.1
GCA_026491145.1
GCA_026491185.1
GCA_026491245.1
GCA_026491285.1
GCA_026491345.1
GCA_026491445.1
GCA_026493605.1
GCA_026493685.1
GCA_026493785.1
GCA_026493825.1
GCA_026493885.1
GCA_026493985.1
GCA_026494275.1
GCA_026494375.1
GCA_026494445.1
GCA_026494485.1
GCA_026494505.1
GCA_026494525.1
GCA_026494565.1
GCA_026494605.1
GCA_026494695.1
GCA_026494745.1
GCA_026494785.1
GCA_026494845.1
GCA_026494895.1
GCA_026495105.1
GCA_026495205.1
GCA_026495305.1
GCA_026495345.1
GCA_026495405.1
GCA_026495485.1
GCA_026495605.1
GCA_026495665.1
GCA_026495705.1
GCA_026495725.1
GCA_026495805.1
GCA_026495825.1
GCA_026495905.1
GCA_026495925.1
GCA_026495965.1
GCA_026496125.1
GCA_026496225.1
GCA_026496425.1
GCA_026496465.1
GCA_026519385.1
GCA_026519485.1
GCA_026519585.1
GCA_026519685.1
GCA_026519785.1
GCA_026520305.1
GCA_026520415.1
GCA_026520495.1
GCA_026520595.1
GCA_026520695.1
GCA_026520735.1
GCA_026520795.1
GCA_026520895.1
GCA_026521615.1
GCA_026521645.1
GCA_026521715.1
GCA_026521815.1
GCA_026521915.1
GCA_026524975.1
GCA_026525055.1
GCA_026525075.1
GCA_026525275.1
GCA_026525575.1
GCA_026525675.1
GCA_026525775.1
GCA_026525875.1
GCA_026526075.1
GCA_026526095.1
GCA_026526175.1
GCA_026526195.1
GCA_026526275.1
GCA_026526295.1
GCA_026526375.1
GCA_026526495.1
GCA_026526595.1
GCA_026526695.1
GCA_026526755.1
GCA_026526795.1
GCA_026526895.1
GCA_022832775.1
GCA_016082555.1
GCA_016082595.1
GCA_016082665.1
GCA_016082735.1
GCA_016082775.1
GCA_016082855.1
GCA_016082985.1
GCA_016083115.1
GCA_016083155.1
GCA_016083275.1
GCA_016083395.1
GCA_016083935.1
GCA_026601195.1
GCA_026601235.1
GCA_026601255.1
GCA_026601335.1
GCA_026601355.1
GCA_026601435.1
GCA_026601455.1
GCA_026601545.1
GCA_026601655.1
GCA_026601835.1
GCA_026601955.1
GCA_026602055.1
GCA_026602155.1
GCA_026602255.1
GCA_026602355.1
GCA_026602375.1
GCA_026602455.1
GCA_026602475.1
GCA_026602555.1
GCA_026602575.1
GCA_026602615.1
GCA_026602675.1
GCA_026602715.1
GCA_026602875.1
GCA_026602975.1
GCA_026603075.1
GCA_026603135.1
GCA_026603175.1
GCA_026603275.1
GCA_026603325.1
GCA_026603375.1
GCA_026603415.1
GCA_026603475.1
GCA_026603515.1
GCA_026603575.1
GCA_026603595.1
GCA_026603675.1
GCA_026603695.1
GCA_026603735.1
GCA_026603775.1
GCA_026603795.1
GCA_026603815.1
GCA_026603875.1
GCA_026603895.1
GCA_026604195.1
GCA_026604295.1
GCA_026604395.1
GCA_026604495.1
GCA_026604595.1
GCA_026604795.1
GCA_026604815.1
GCA_026604895.1
GCA_026604915.1
GCA_026604935.1
GCA_026604995.1
GCA_026605115.1
GCA_026605615.1
GCA_026605755.1
GCA_026605855.1
GCA_026605915.1
GCA_026606015.1
GCA_026606075.1
GCA_026606115.1
GCA_026606735.1
GCA_026606835.1
GCA_026606935.1
GCA_026607035.1
GCA_026607135.1
GCA_026607195.1
GCA_026607235.1
GCA_026607355.1
GCA_026607455.1
GCA_026607555.1
GCA_026607655.1
GCA_026607695.1
GCA_026607755.1
GCA_026607855.1
GCA_026607955.1
GCA_026607995.1
GCA_026608055.1
GCA_026608155.1
GCA_026608355.1
GCA_026608435.1
GCA_026608475.1
GCA_026608555.1
GCA_026608575.1
GCA_026608655.1
GCA_026630135.1
GCA_026630215.1
GCA_026630235.1
GCA_026630275.1
GCA_026630295.1
GCA_026630335.1
GCA_026630695.1
GCA_026630735.1
GCA_026630755.1
GCA_026630815.1
GCA_026630855.1
GCA_026630955.1
GCA_026630995.1
GCA_026631075.1
GCA_026631155.1
GCA_026631215.1
GCA_026631275.1
GCA_026631435.1
GCA_026631515.1
GCA_026631555.1
GCA_026631575.1
GCA_026631595.1
GCA_026631615.1
GCA_026631695.1
GCA_026631755.1
GCA_026631795.1
GCA_026631875.1
GCA_026631955.1
GCA_026632115.1
GCA_026632255.1
GCA_026632275.1
GCA_026632355.1
GCA_026632435.1
GCA_026632515.1
GCA_026632595.1
GCA_026632635.1
GCA_026632655.1
GCA_026632675.1
GCA_026632775.1
GCA_026632815.1
GCA_026632955.1
GCA_026633035.1
GCA_026633115.1
GCA_026633165.1
GCA_026644655.1
GCA_026644705.1
GCA_026644925.1
GCA_026645015.1
GCA_026645115.1
GCA_026645215.1
GCA_026645295.1
GCA_026652375.1
GCA_026652405.1
GCA_026725255.1
GCA_026725355.1
GCA_026725455.1
GCA_026725575.1
GCA_026725595.1
GCA_026725655.1
GCA_026725675.1
GCA_026725755.1
GCA_026725795.1
GCA_026725855.1
GCA_026725875.1
GCA_026725975.1
GCA_026726015.1
GCA_026726075.1
GCA_026726175.1
GCA_026726275.1
GCA_026726315.1
GCA_026726415.1
GCA_026726475.1
GCA_026726575.1
GCA_026726755.1
GCA_026726775.1
GCA_026726875.1
GCA_026726895.1
GCA_026726975.1
GCA_026726995.1
GCA_026727095.1
GCA_026727195.1
GCA_026727295.1
GCA_026727395.1
GCA_026727495.1
GCA_026727595.1
GCA_026727795.1
GCA_026727895.1
GCA_022832835.1
GCA_005860895.1
GCA_005860985.1
GCA_005861015.1
GCA_005861085.1
GCA_005861095.1
GCA_005861205.1
GCA_005861215.1
GCA_005861265.1
GCA_005861335.1
GCA_005861415.1
GCA_005861525.1
GCA_005861625.1
GCA_005861735.1
GCA_005861825.1
GCA_005861985.1
GCA_005862035.1
GCA_005885975.1
GCA_023110675.1
GCA_023110775.1
GCA_023110805.1
GCA_023110875.1
GCA_023110975.1
GCA_023111175.1
GCA_023111275.1
GCA_023111475.1
GCA_023111575.1
GCA_023111595.1
GCA_023111675.1
GCA_023111695.1
GCA_023111715.1
GCA_023111795.1
GCA_023111995.1
GCA_023112105.1
GCA_023112195.1
GCA_023112295.1
GCA_023112395.1
GCA_023112465.1
GCA_023112595.1
GCA_023112695.1
GCA_023112715.1
GCA_023112795.1
GCA_023112825.1
GCA_023112895.1
GCA_023112925.1
GCA_023113015.1
GCA_023113055.1
GCA_023113105.1
GCA_023113215.1
GCA_023113305.1
GCA_023113415.1
GCA_023113515.1
GCA_023113615.1
GCA_023113715.1
GCA_022832755.1
GCA_016082315.1
GCA_016082475.1
GCA_016082565.1
GCA_016082615.1
GCA_016082695.1
GCA_016082755.1
GCA_016082815.1
GCA_016082895.1
GCA_016082935.1
GCA_016083035.1
GCA_016083075.1
GCA_016083375.1
GCA_016083405.1
GCA_016083445.1
GCA_016083515.1
GCA_901485155.1
GCA_005771415.1
GCA_023110795.1
GCA_023110895.1
GCA_023110995.1
GCA_023111195.1
GCA_023111215.1
GCA_023111295.1
GCA_023111315.1
GCA_023111355.1
GCA_023111385.1
GCA_023111405.1
GCA_023111495.1
GCA_023111615.1
GCA_023111805.1
GCA_023111915.1
GCA_023112015.1
GCA_023112095.1
GCA_023112215.1
GCA_023112315.1
GCA_023112355.1
GCA_023112415.1
GCA_023112435.1
GCA_023112455.1
GCA_029404495.1
GCA_029404575.1
GCA_029404595.1
GCA_029404695.1
GCA_029404715.1
GCA_029404795.1
GCA_029404835.1
GCA_029404895.1
GCA_029404995.1
GCA_029405035.1
GCA_029405095.1
GCA_029405195.1
GCA_029405295.1
GCA_029405435.1
GCA_029405585.1
GCA_029405685.1
GCA_029405805.1
GCA_029405885.1
GCA_029405905.1
GCA_029405945.1
GCA_029405985.1
GCA_029406045.1
GCA_029406145.1
GCA_016413705.1
GCA_036352455.1
GCA_036352555.1
GCA_036352575.1
GCA_016424585.1
GCA_016424665.1
GCA_016424785.1
GCA_016424875.1
GCA_016424905.1
GCA_016424945.1
GCA_016425005.1
GCA_016425065.1
GCA_016425105.1
GCA_016425205.1
GCA_016425305.1
GCA_016425395.1
GCA_016425505.1
GCA_016425605.1
GCA_016425685.1
GCA_016425795.1
GCA_016425915.1
GCA_016426015.1
GCA_016426085.1
GCA_016426115.1
GCA_006088835.1
GCA_023197185.1
GCA_023197285.1
GCA_023197385.1
GCA_023197415.1
GCA_023197485.1
GCA_023197565.1
GCA_023197685.1
GCA_023197785.1
GCA_023197805.1
GCA_023197875.1
GCA_023197855.1
GCA_023197985.1
GCA_023198005.1
GCA_023198105.1
GCA_023198305.1
GCA_023198385.1
GCA_023198505.1
GCA_023198595.1
GCA_023198705.1
GCA_023198805.1
GCA_023198905.1
GCA_016620565.1
GCA_016620695.1
GCA_016620785.1
GCA_016620825.1
GCA_016620885.1
GCA_016620985.1
GCA_016620995.1
GCA_016621185.1
GCA_016621195.1
GCA_016621395.1
GCA_016621505.1
GCA_016621595.1
GCA_016621795.1
GCA_036421075.1
GCA_036421195.1
GCA_036421235.1
GCA_036421295.1
GCA_036421495.1
GCA_036421695.1
GCA_901669825.1
GCA_023341715.1
GCA_023342835.1
GCA_023344135.1
GCA_023170045.1
GCA_036421255.1
GCA_036421275.1
GCA_036421355.1
GCA_036421375.1
GCA_036421575.1
GCA_023197205.1
GCA_023197405.1
GCA_023197445.1
GCA_023197505.1
GCA_023197515.1
GCA_023197575.1
GCA_023197605.1
GCA_023197625.1
GCA_023197655.1
GCA_023197705.1
GCA_023197725.1
GCA_023197825.1
GCA_023197845.1
GCA_023197925.1
GCA_023198025.1
GCA_023198125.1
GCA_023198205.1
GCA_023198325.1
GCA_023198395.1
GCA_023198585.1
GCA_023223475.1
GCA_016413725.1
GCA_023360895.1
GCA_023361375.1
GCA_023361435.1
GCA_023361575.1
GCA_023361595.1
GCA_023361615.1
GCA_023361675.1
GCA_023361695.1
GCA_023361745.1
GCA_023361795.1
GCA_023362295.1
GCA_023362395.1
GCA_023362495.1
GCA_023362595.1
GCA_036631685.1
GCA_036631725.1
GCA_036631805.1
GCA_036632075.1
GCA_036632175.1
GCA_036632275.1
GCA_036632455.1
GCA_036632575.1
GCA_036632675.1
GCA_036632775.1
GCA_036632795.1
GCA_036632855.1
GCA_006385695.1
GCA_023278065.1
GCA_023360915.1
GCA_023360955.1
GCA_023361335.1
GCA_023361475.1
GCA_023361515.1
GCA_023361655.1
GCA_023361775.1
GCA_023362375.1
GCA_023362475.1
GCA_023362575.1
GCA_023362615.1
GCA_023362675.1
GCA_023362755.1
GCA_016727585.1
GCA_026584425.2
GCA_036528975.1
GCA_036531735.1
GCA_036531755.1
GCA_036531835.1
GCA_036531915.1
GCA_036532015.1
GCA_036532155.1
GCA_036532255.1
GCA_036532375.1
GCA_036532415.1
GCA_036532475.1
GCA_036532575.1
GCA_036532675.1
GCA_036532695.1
GCA_036532775.1
GCA_036532875.1
GCA_036532895.1
GCA_036532915.1
GCA_036532995.1
GCA_036533035.1
GCA_036533095.1
GCA_036533295.1
GCA_016827935.1
GCA_016828035.1
GCA_016828055.1
GCA_016828095.1
GCA_016828135.1
GCA_016828145.1
GCA_016828205.1
GCA_016828255.1
GCA_016828355.1
GCA_016828555.1
GCA_016828645.1
GCA_016828755.1
GCA_016828945.1
GCA_016829055.1
GCA_016829115.1
GCA_016829145.1
GCA_016829175.1
GCA_016829215.1
GCA_016829255.1
GCA_016829295.1
GCA_016829355.1
GCA_016829375.1
GCA_016829475.1
GCA_016829675.1
GCA_016829875.1
GCA_016829975.1
GCA_016830075.1
GCA_016830155.1
GCA_016830275.1
GCA_016830375.1
GCA_016830395.1
GCA_016830475.1
GCA_016830575.1
GCA_016830595.1
GCA_016830685.1
GCA_016830895.1
GCA_016830995.1
GCA_016831095.1
GCA_016831195.1
GCA_016831295.1
GCA_016831335.1
GCA_016831395.1
GCA_016831475.1
GCA_016831595.1
GCA_016831615.1
GCA_016831685.1
GCA_016831715.1
GCA_016831795.1
GCA_016831815.1
GCA_016831915.1
GCA_016831955.1
GCA_016832015.1
GCA_016832115.1
GCA_016832205.1
GCA_016832315.1
GCA_016832415.1
GCA_016832715.1
GCA_016832815.1
GCA_016832835.1
GCA_016832925.1
GCA_016832975.1
GCA_016833015.1
GCA_016833035.1
GCA_016833135.1
GCA_016833225.1
GCA_016833435.1
GCA_016833535.1
GCA_016833625.1
GCA_016833735.1
GCA_016833825.1
GCA_016834035.1
GCA_036673015.1
GCA_036673025.1
GCA_036528735.1
GCA_036528815.1
GCA_036528845.1
GCA_036528875.1
GCA_036528955.1
GCA_036529035.1
GCA_036531895.1
GCA_036531935.1
GCA_036531995.1
GCA_036532035.1
GCA_036532135.1
GCA_036532235.1
GCA_036532275.1
GCA_036532355.1
GCA_036532455.1
GCA_006386445.1
GCA_026747195.1
GCA_026747235.1
GCA_026747295.1
GCA_026747335.1
GCA_026747395.1
GCA_026747495.1
GCA_026747595.1
GCA_026747615.1
GCA_026747695.1
GCA_026747715.1
GCA_026747785.1
GCA_026747775.1
GCA_026747915.1
GCA_026747955.1
GCA_026748015.1
GCA_026748095.1
GCA_026748295.1
GCA_026748395.1
GCA_026748495.1
GCA_026748595.1
GCA_026748695.1
GCA_026748795.1
GCA_026748815.1
GCA_026748895.1
GCA_026748995.1
GCA_026749015.1
GCA_026749215.1
GCA_026749315.1
GCA_026749415.1
GCA_026749515.1
GCA_026749615.1
GCA_026749715.1
GCA_026749815.1
GCA_026749915.1
GCA_026749955.1
GCA_026750015.1
GCA_026750075.1
GCA_026750135.1
GCA_026750215.1
GCA_026750335.1
GCA_026750375.1
GCA_026750435.1
GCA_026750535.1
GCA_026750635.1
GCA_026750835.1
GCA_026750935.1
GCA_026751035.1
GCA_026751075.1
GCA_026751135.1
GCA_026751195.1
GCA_026751235.1
GCA_026751255.1
GCA_026751315.1
GCA_026751355.1
GCA_026751455.1
GCA_026751555.1
GCA_026751655.1
GCA_026751755.1
GCA_026751855.1
GCA_026752255.1
GCA_026754875.1
GCA_026754895.1
GCA_026754935.1
GCA_026754975.1
GCA_023571465.1
GCA_023581005.1
GCA_023581125.1
GCA_023581225.1
GCA_023581425.1
GCA_023581625.1
GCA_023581825.1
GCA_023582345.1
GCA_023582385.1
GCA_023582425.1
GCA_023582785.1
GCA_023582965.1
GCA_023583285.1
GCA_023602465.1
GCA_023602545.1
GCA_023602645.1
GCA_023602685.1
GCA_023603145.1
GCA_023603185.1
GCA_023603225.1
GCA_023603345.1
GCA_023603365.1
GCA_023603465.1
GCA_023621755.1
GCA_023623275.1
GCA_023500505.1
GCA_023500565.1
GCA_023500625.1
GCA_023500965.1
GCA_023501465.1
GCA_023501485.1
GCA_023501505.1
GCA_023501565.1
GCA_023501585.1
GCA_023501805.1
GCA_016889945.1
GCA_036670075.1
GCA_036670135.1
GCA_026809985.1
GCA_026810025.1
GCA_026810045.1
GCA_026810065.1
GCA_026819105.1
GCA_026819145.1
GCA_026819205.1
GCA_026819305.1
GCA_026819445.1
GCA_026819505.1
GCA_026819745.1
GCA_026819805.1
GCA_026819905.1
GCA_026820005.1
GCA_026820025.1
GCA_026820105.1
GCA_026820125.1
GCA_026820205.1
GCA_026820225.1
GCA_026820345.1
GCA_026820365.1
GCA_026820425.1
GCA_026820525.1
GCA_026820585.1
GCA_026820825.1
GCA_026820915.1
GCA_026820935.1
GCA_026820955.1
GCA_026821015.1
GCA_026821035.1
GCA_026821115.1
GCA_026821135.1
GCA_026821175.1
GCA_026821235.1
GCA_026821335.1
GCA_026821435.1
GCA_026821535.1
GCA_026821615.1
GCA_026821855.1
GCA_026821935.1
GCA_026822035.1
GCA_026822075.1
GCA_026822135.1
GCA_026822155.1
GCA_026822235.1
GCA_026822255.1
GCA_026822335.1
GCA_026822355.1
GCA_026822455.1
GCA_026822555.1
GCA_026822795.1
GCA_026822855.1
GCA_026822875.1
GCA_026822975.1
GCA_026823075.1
GCA_026823215.1
GCA_026823275.1
GCA_026823375.1
GCA_026823475.1
GCA_026823575.1
GCA_026823675.1
GCA_026823775.1
GCA_026823875.1
GCA_026823895.1
GCA_026823975.1
GCA_026824035.1
GCA_026824075.1
GCA_026824095.1
GCA_026824155.1
GCA_026824195.1
GCA_026824275.1
GCA_026824375.1
GCA_026824475.1
GCA_026824575.1
GCA_026824675.1
GCA_026824715.1
GCA_026824775.1
GCA_026846415.1
GCA_026846515.1
GCA_026846555.1
GCA_026846615.1
GCA_026846715.1
GCA_026846815.1
GCA_026846915.1
GCA_026847015.1
GCA_026847035.1
GCA_026847055.1
GCA_026847075.1
GCA_026847115.1
GCA_026847135.1
GCA_026847215.1
GCA_026847235.1
GCA_026847335.1
GCA_026847435.1
GCA_026847535.1
GCA_026847725.1
GCA_026847855.1
GCA_026847935.1
GCA_026848035.1
GCA_026848135.1
GCA_026848155.1
GCA_026848455.1
GCA_026848555.1
GCA_026848695.1
GCA_026848755.1
GCA_026848855.1
GCA_026848955.1
GCA_026849055.1
GCA_026849355.1
GCA_026849445.1
GCA_026849475.1
GCA_026849555.1
GCA_026849575.1
GCA_026849675.1
GCA_026849775.1
GCA_026849875.1
GCA_026849975.1
GCA_026850175.1
GCA_026850275.1
GCA_026850345.1
GCA_026850575.1
GCA_026850675.1
GCA_026850775.1
GCA_026850795.1
GCA_026850895.1
GCA_026851095.1
GCA_026851195.1
GCA_026851395.1
GCA_026851435.1
GCA_026851495.1
GCA_026851595.1
GCA_026851695.1
GCA_026851795.1
GCA_026851815.1
GCA_026851895.1
GCA_026851915.1
GCA_026851995.1
GCA_026852015.1
GCA_026852315.1
GCA_026852415.1
GCA_026852615.1
GCA_026852715.1
GCA_026852815.1
GCA_026852915.1
GCA_026853035.1
GCA_026853115.1
GCA_026853135.1
GCA_026853155.1
GCA_026853215.1
GCA_026853335.1
GCA_026853435.1
GCA_026853535.1
GCA_026853635.1
GCA_026853735.1
GCA_026853835.1
GCA_026853935.1
GCA_026853975.1
GCA_026854035.1
GCA_026854235.1
GCA_026854255.1
GCA_026854355.1
GCA_026877625.1
GCA_026877645.1
GCA_026877725.1
GCA_026877745.1
GCA_026878245.1
GCA_026878345.1
GCA_026878445.1
GCA_026878545.1
GCA_026878665.1
GCA_026878745.1
GCA_026878765.1
GCA_026878845.1
GCA_026878945.1
GCA_026878965.1
GCA_026879065.1
GCA_026879165.1
GCA_026879265.1
GCA_026879365.1
GCA_026879465.1
GCA_026879565.1
GCA_026879665.1
GCA_026879765.1
GCA_026879865.1
GCA_026879885.1
GCA_026879905.1
GCA_026879985.1
GCA_026880785.1
GCA_026880865.1
GCA_026881545.1
GCA_026881665.1
GCA_026881905.1
GCA_026881965.1
GCA_026882685.1
GCA_026882725.1
GCA_026882785.1
GCA_026883685.1
GCA_026883705.1
GCA_026883805.1
GCA_026883905.1
GCA_026884105.1
GCA_026884205.1
GCA_026884305.1
GCA_026884405.1
GCA_026884505.1
GCA_026884545.1
GCA_026885585.1
GCA_026885785.1
GCA_026885825.1
GCA_026909865.1
GCA_026909915.1
GCA_026910205.1
GCA_026910225.1
GCA_026910305.1
GCA_026910325.1
GCA_026910365.1
GCA_026910605.1
GCA_026910705.1
GCA_026910745.1
GCA_026910765.1
GCA_026910825.1
GCA_026910865.1
GCA_026910985.1
GCA_026911065.1
GCA_026911085.1
GCA_026911205.1
GCA_026911245.1
GCA_026911265.1
GCA_026911325.1
GCA_026911385.1
GCA_026911405.1
GCA_026911425.1
GCA_026724485.1
GCA_015611605.2
GCA_023544845.1
GCA_023544945.1
GCA_023545045.1
GCA_023545125.1
GCA_023545525.1
GCA_023545565.1
GCA_023545635.1
GCA_023545665.1
GCA_023545745.1
GCA_023545765.1
GCA_023545845.1
GCA_023545865.1
GCA_023581025.1
GCA_023581245.1
GCA_023581545.1
GCA_023581845.1
GCA_023581945.1
GCA_023582045.1
GCA_023582145.1
GCA_023582165.1
GCA_023582245.1
GCA_023582365.1
GCA_023582485.1
GCA_023582605.1
GCA_023582925.1
GCA_023583105.1
GCA_023583265.1
GCA_023583465.1
GCA_023583685.1
GCA_023583705.1
GCA_023583865.1
GCA_023583885.1
GCA_023584085.1
GCA_023584585.1
GCA_023584885.1
GCA_023584905.1
GCA_023585105.1
GCA_023586545.1
GCA_023586625.1
GCA_023587025.1
GCA_900458265.2
GCA_031787875.2
GCA_026757855.1
GCA_026757955.1
GCA_026758055.1
GCA_026758175.1
GCA_026758255.1
GCA_026758275.1
GCA_026758315.1
GCA_026758415.1
GCA_026758475.1
GCA_026758575.1
GCA_026758675.1
GCA_026758975.1
GCA_026759075.1
GCA_026759115.1
GCA_026759175.1
GCA_026759265.1
GCA_026759375.1
GCA_026759475.1
GCA_026759495.1
GCA_026759535.1
GCA_026759575.1
GCA_026759595.1
GCA_026759635.1
GCA_026759695.1
GCA_026759875.1
GCA_026759995.1
GCA_026760095.1
GCA_026760395.1
GCA_026760495.1
GCA_026760595.1
GCA_026760695.1
GCA_026760715.1
GCA_026760795.1
GCA_026760815.1
GCA_026760915.1
GCA_026761015.1
GCA_026761515.1
GCA_026761555.1
GCA_026770905.1
GCA_026771005.1
GCA_026771105.1
GCA_026771265.1
GCA_026771335.1
GCA_026771355.1
GCA_026771415.1
GCA_026771515.1
GCA_026771535.1
GCA_026771635.1
GCA_026771735.1
GCA_026771835.1
GCA_026771935.1
GCA_026772035.1
GCA_026772075.1
GCA_026772135.1
GCA_026772235.1
GCA_026772335.1
GCA_026772425.1
GCA_026772535.1
GCA_026772555.1
GCA_026772575.1
GCA_026772635.1
GCA_026772655.1
GCA_026772735.1
GCA_026772755.1
GCA_026772855.1
GCA_026772955.1
GCA_026772995.1
GCA_026773055.1
GCA_026773095.1
GCA_026773155.1
GCA_026773195.1
GCA_026773255.1
GCA_026773355.1
GCA_026773395.1
GCA_026773455.1
GCA_026773535.1
GCA_026773665.1
GCA_026773765.1
GCA_026773785.1
GCA_026773865.1
GCA_026773965.1
GCA_026773985.1
GCA_026774185.1
GCA_026774225.1
GCA_026774285.1
GCA_026810325.1
GCA_026810425.1
GCA_026810585.1
GCA_026810685.1
GCA_026810705.1
GCA_026810845.1
GCA_026810985.1
GCA_026811065.1
GCA_026811125.1
GCA_026811185.1
GCA_026811245.1
GCA_026811345.1
GCA_026811465.1
GCA_026811485.1
GCA_026826235.1
GCA_026826255.1
GCA_026826295.1
GCA_026826335.1
GCA_026826375.1
GCA_026826495.1
GCA_026826565.1
GCA_026826675.1
GCA_026826775.1
GCA_026827005.1
GCA_026827105.1
GCA_026827205.1
GCA_026827305.1
GCA_026827365.1
GCA_026827405.1
GCA_026827425.1
GCA_026827505.1
GCA_026827525.1
GCA_026827565.1
GCA_026827605.1
GCA_026827625.1
GCA_026827725.1
GCA_026827825.1
GCA_026827925.1
GCA_026828155.1
GCA_026828185.1
GCA_026828205.1
GCA_026828245.1
GCA_026828305.1
GCA_026828425.1
GCA_026828525.1
GCA_026828625.1
GCA_026828725.1
GCA_026828825.1
GCA_026828925.1
GCA_026829145.1
GCA_026829225.1
GCA_026829245.1
GCA_026829265.1
GCA_026829345.1
GCA_026829445.1
GCA_026829545.1
GCA_026829645.1
GCA_026829745.1
GCA_026829845.1
GCA_026829945.1
GCA_026830045.1
GCA_026830145.1
GCA_026830195.1
GCA_026830305.1
GCA_026830365.1
GCA_026830465.1
GCA_026830505.1
GCA_026830565.1
GCA_026830665.1
GCA_026830765.1
GCA_026830805.1
GCA_026830865.1
GCA_026830945.1
GCA_026831065.1
GCA_026831165.1
GCA_026831265.1
GCA_026831405.1
GCA_026831465.1
GCA_026831545.1
GCA_026831585.1
GCA_026831645.1
GCA_026831745.1
GCA_026831845.1
GCA_026831935.1
GCA_026832015.1
GCA_026832175.1
GCA_026832185.1
GCA_026832225.1
GCA_026832285.1
GCA_026832715.1
GCA_026832855.1
GCA_026832915.1
GCA_026833115.1
GCA_026833215.1
GCA_026833235.1
GCA_026833275.1
GCA_026833315.1
GCA_026833335.1
GCA_026833415.1
GCA_026833435.1
GCA_026833515.1
GCA_026833535.1
GCA_016888225.1
GCA_026584525.2
GCA_026582615.2
GCA_025540075.2
GCA_033197235.2
GCA_025539915.2
GCA_026855795.1
GCA_026855835.1
GCA_026855895.1
GCA_026855935.1
GCA_026855995.1
GCA_026856035.1
GCA_026856095.1
GCA_026856295.1
GCA_026856355.1
GCA_026856395.1
GCA_026856415.1
GCA_026856495.1
GCA_026856515.1
GCA_026856535.1
GCA_026856595.1
GCA_026856715.1
GCA_026856815.1
GCA_026858335.1
GCA_026858435.1
GCA_026858535.1
GCA_026858575.1
GCA_026858635.1
GCA_026858675.1
GCA_026858735.1
GCA_026858835.1
GCA_026858855.1
GCA_026858895.1
GCA_026858935.1
GCA_026858995.1
GCA_026859035.1
GCA_026859055.1
GCA_026859155.1
GCA_026859255.1
GCA_026859295.1
GCA_026859355.1
GCA_026859455.1
GCA_026860275.1
GCA_026860475.1
GCA_026860515.1
GCA_026860575.1
GCA_026860675.1
GCA_026861175.1
GCA_026862195.1
GCA_026862915.1
GCA_026863115.1
GCA_026863155.1
GCA_026863215.1
GCA_026863255.1
GCA_026863315.1
GCA_026863415.1
GCA_026886955.1
GCA_026887035.1
GCA_026887055.1
GCA_026887095.1
GCA_026887155.1
GCA_026887255.1
GCA_026887355.1
GCA_026887455.1
GCA_026890195.1
GCA_026890295.1
GCA_026890355.1
GCA_026890395.1
GCA_026890415.1
GCA_026890495.1
GCA_026890595.1
GCA_026890615.1
GCA_026890715.1
GCA_026890815.1
GCA_026891425.1
GCA_026891545.1
GCA_026891615.1
GCA_026891695.1
GCA_026892015.1
GCA_026892115.1
GCA_026892215.1
GCA_026892515.1
GCA_026892575.1
GCA_026892635.1
GCA_026892655.1
GCA_026892735.1
GCA_026892755.1
GCA_026892955.1
GCA_026893055.1
GCA_026893155.1
GCA_026893255.1
GCA_026893335.1
GCA_026893395.1
GCA_026893455.1
GCA_026893555.1
GCA_026893655.1
GCA_026893695.1
GCA_026893755.1
GCA_026893775.1
GCA_026893815.1
GCA_026893855.1
GCA_026893875.1
GCA_026911305.1
GCA_026911345.1
GCA_026911485.1
GCA_026911565.1
GCA_026911685.1
GCA_026911785.1
GCA_026911865.1
GCA_026912045.1
GCA_026912245.1
GCA_026912385.1
GCA_026912465.1
GCA_026912545.1
GCA_026912705.1
GCA_026912785.1
GCA_026912825.1
GCA_026725155.1
GCA_026725275.1
GCA_026725295.1
GCA_026725375.1
GCA_026725395.1
GCA_026725415.1
GCA_026725695.1
GCA_026725775.1
GCA_026725935.1
GCA_026725995.1
GCA_026726095.1
GCA_026726195.1
GCA_026726235.1
GCA_026726295.1
GCA_026726395.1
GCA_026726515.1
GCA_026726555.1
GCA_026726595.1
GCA_026726615.1
GCA_026726675.1
GCA_026726705.1
GCA_026726815.1
GCA_026726915.1
GCA_026726955.1
GCA_026727015.1
GCA_026727115.1
GCA_026727315.1
GCA_026727355.1
GCA_026727475.1
GCA_026727515.1
GCA_026727555.1
GCA_026727835.1
GCA_026727915.1
GCA_026728035.1
GCA_026728135.1
GCA_026728235.1
GCA_026728335.1
GCA_026728375.1
GCA_026728535.1
GCA_026728635.1
GCA_026728735.1
GCA_026728835.1
GCA_026728955.1
GCA_026729035.1
GCA_026729055.1
GCA_026729135.1
GCA_026729155.1
GCA_026729355.1
GCA_026729455.1
GCA_026729655.1
GCA_026729855.1
GCA_026729955.1
GCA_026730055.1
GCA_026730095.1
GCA_026730175.1
GCA_026730215.1
GCA_026730255.1
GCA_026730275.1
GCA_026730375.1
GCA_026730475.1
GCA_026730515.1
GCA_026730675.1
GCA_026730715.1
GCA_026730875.1
GCA_026730975.1
GCA_026731075.1
GCA_026731115.1
GCA_026731175.1
GCA_026731275.1
GCA_026731335.1
GCA_026731375.1
GCA_026731395.1
GCA_026731475.1
GCA_026731795.1
GCA_026731895.1
GCA_026731975.1
GCA_026732095.1
GCA_026732135.1
GCA_026732195.1
GCA_026732295.1
GCA_026732395.1
GCA_026732495.1
GCA_026740235.1
GCA_026740335.1
GCA_026740435.1
GCA_026740515.1
GCA_026740635.1
GCA_026740735.1
GCA_026740835.1
GCA_026740935.1
GCA_026741035.1
GCA_026741055.1
GCA_026741135.1
GCA_026741155.1
GCA_026741235.1
GCA_026741255.1
GCA_026741275.1
GCA_026741355.1
GCA_026741455.1
GCA_026741555.1
GCA_026741675.1
GCA_026741775.1
GCA_026741875.1
GCA_026741975.1
GCA_026742075.1
GCA_026742475.1
GCA_026742535.1
GCA_026742595.1
GCA_026742635.1
GCA_026742675.1
GCA_026742775.1
GCA_026743155.1
GCA_026743355.1
GCA_026743415.1
GCA_026743445.1
GCA_026743475.1
GCA_026743595.1
GCA_026743695.1
GCA_026743795.1
GCA_026743905.1
GCA_026744005.1
GCA_026744195.1
GCA_026744305.1
GCA_026744365.1
GCA_026744405.1
GCA_026744425.1
GCA_026744505.1
GCA_026744525.1
GCA_026744605.1
GCA_026744725.1
GCA_026744765.1
GCA_026744865.1
GCA_026744925.1
GCA_026744975.1
GCA_026745035.1
GCA_026745145.1
GCA_026745245.1
GCA_026745285.1
GCA_026745535.1
GCA_026762415.1
GCA_026762515.1
GCA_026762535.1
GCA_026762635.1
GCA_026762675.1
GCA_026762735.1
GCA_026762835.1
GCA_026762935.1
GCA_026763035.1
GCA_026780445.1
GCA_026780525.1
GCA_026780545.1
GCA_023591565.1
GCA_023592045.1
GCA_023592165.1
GCA_023592185.1
GCA_023592265.1
GCA_023592325.1
GCA_023592525.1
GCA_023592545.1
GCA_023592925.1
GCA_023593225.1
GCA_023593325.1
GCA_023593945.1
GCA_023594025.1
GCA_023594445.1
GCA_023594545.1
GCA_023594665.1
GCA_023594765.1
GCA_023594865.1
GCA_023595025.1
GCA_023595435.1
GCA_023595545.1
GCA_023596025.1
GCA_023596745.1
GCA_023616065.1
GCA_023616405.1
GCA_023616485.1
GCA_023616765.1
GCA_023616885.1
GCA_023616985.1
GCA_026811725.1
GCA_026811855.1
GCA_026811885.1
GCA_026811925.1
GCA_026811965.1
GCA_026812045.1
GCA_026812125.1
GCA_026812205.1
GCA_026812325.1
GCA_026812385.1
GCA_026812485.1
GCA_026812585.1
GCA_026812685.1
GCA_026812785.1
GCA_026812885.1
GCA_026812985.1
GCA_026813105.1
GCA_026813205.1
GCA_026813305.1
GCA_026813325.1
GCA_026813405.1
GCA_026813425.1
GCA_026813445.1
GCA_026813505.1
GCA_026813545.1
GCA_026813625.1
GCA_026813725.1
GCA_026813825.1
GCA_026813925.1
GCA_026814125.1
GCA_026814225.1
GCA_026814325.1
GCA_026814425.1
GCA_026814525.1
GCA_026814545.1
GCA_026814585.1
GCA_026814605.1
GCA_026814645.1
GCA_026815005.1
GCA_026815025.1
GCA_026815105.1
GCA_026815125.1
GCA_026815205.1
GCA_026815225.1
GCA_026815265.1
GCA_026815325.1
GCA_026815425.1
GCA_026815525.1
GCA_026815625.1
GCA_026815645.1
GCA_026836455.1
GCA_026836475.1
GCA_026836515.1
GCA_026836535.1
GCA_026836635.1
GCA_026836735.1
GCA_026836775.1
GCA_026836835.1
GCA_026837635.1
GCA_026837655.1
GCA_026837705.1
GCA_026837735.1
GCA_026837755.1
GCA_026837795.1
GCA_026837855.1
GCA_026837895.1
GCA_026838255.1
GCA_026838295.1
GCA_026838345.1
GCA_026838455.1
GCA_026838495.1
GCA_026838555.1
GCA_026838595.1
GCA_026838655.1
GCA_026838755.1
GCA_026838795.1
GCA_026838855.1
GCA_026838955.1
GCA_026839075.1
GCA_026839175.1
GCA_026839275.1
GCA_026839315.1
GCA_026839375.1
GCA_026839415.1
GCA_026839475.1
GCA_026839575.1
GCA_026839675.1
GCA_026839775.1
GCA_026839995.1
GCA_026840095.1
GCA_026840175.1
GCA_026840195.1
GCA_026840295.1
GCA_026840395.1
GCA_026840495.1
GCA_026840595.1
GCA_026840695.1
GCA_026840795.1
GCA_026840895.1
GCA_026840995.1
GCA_026841195.1
GCA_026841215.1
GCA_026841235.1
GCA_026841315.1
GCA_026841395.1
GCA_026841415.1
GCA_026841455.1
GCA_026841515.1
GCA_026841555.1
GCA_026841615.1
GCA_026841695.1
GCA_026841815.1
GCA_026841855.1
GCA_026841915.1
GCA_026842015.1
GCA_026842115.1
GCA_026842215.1
GCA_026842255.1
GCA_026842315.1
GCA_026842515.1
GCA_026842615.1
GCA_026842635.1
GCA_026842735.1
GCA_026842835.1
GCA_026842935.1
GCA_026843855.1
GCA_026868155.1
GCA_026868555.1
GCA_026868595.1
GCA_026868655.1
GCA_026868695.1
GCA_026869575.1
GCA_026869775.1
GCA_026869875.1
GCA_026869915.1
GCA_026870075.1
GCA_026870275.1
GCA_026870315.1
GCA_026870375.1
GCA_026870395.1
GCA_026870435.1
GCA_026870475.1
GCA_026870495.1
GCA_026870515.1
GCA_026870575.1
GCA_026870595.1
GCA_026870695.1
GCA_026870795.1
GCA_026870895.1
GCA_026870995.1
GCA_026871095.1
GCA_026871215.1
GCA_026871295.1
GCA_026871345.1
GCA_026871395.1
GCA_026871535.1
GCA_026871615.1
GCA_026871695.1
GCA_026871715.1
GCA_026871795.1
GCA_026871815.1
GCA_026871855.1
GCA_026871915.1
GCA_026872115.1
GCA_026896775.1
GCA_026896855.1
GCA_026896875.1
GCA_026896935.1
GCA_026896975.1
GCA_026896995.1
GCA_026897075.1
GCA_026897115.1
GCA_026897175.1
GCA_026897275.1
GCA_026897375.1
GCA_026898705.1
GCA_026898765.1
GCA_026898885.1
GCA_026898985.1
GCA_026899025.1
GCA_026899065.1
GCA_026899085.1
GCA_026899165.1
GCA_026899185.1
GCA_026899225.1
GCA_026899285.1
GCA_026899385.1
GCA_026899485.1
GCA_026899585.1
GCA_026899685.1
GCA_026899785.1
GCA_026899825.1
GCA_026899985.1
GCA_026900085.1
GCA_026900105.1
GCA_026900185.1
GCA_026900305.1
GCA_026900385.1
GCA_026900405.1
GCA_026900505.1
GCA_026900585.1
GCA_026900705.1
GCA_026900805.1
GCA_026900905.1
GCA_023580865.1
GCA_023581065.1
GCA_023581185.1
GCA_023581365.1
GCA_023581495.1
GCA_023581685.1
GCA_023581765.1
GCA_023581865.1
GCA_023582025.1
GCA_023601385.1
GCA_023601445.1
GCA_023602055.1
GCA_023602205.1
GCA_023602385.1
GCA_023602585.1
GCA_023602605.1
GCA_023603405.1
GCA_023603585.1
GCA_023603945.1
GCA_023603965.1
GCA_023604045.1
GCA_023621415.1
GCA_023621515.1
GCA_023621745.1
GCA_023621805.1
GCA_023623215.1
GCA_023623235.1
GCA_017196235.1
GCA_017197115.1
GCA_017197205.1
GCA_017197315.1
GCA_017197375.1
GCA_017197415.1
GCA_017197435.1
GCA_017197455.1
GCA_017197535.1
GCA_017197615.1
GCA_017197645.1
GCA_017197715.1
GCA_017197815.1
GCA_017197905.1
GCA_017197945.1
GCA_017198015.1
GCA_017198295.1
GCA_017198395.1
GCA_017198495.1
GCA_017198595.1
GCA_017198615.1
GCA_017198695.1
GCA_017198715.1
GCA_017198755.1
GCA_901875495.1
GCA_016919865.1
GCA_016919975.1
GCA_016920095.1
GCA_016920125.1
GCA_016920155.1
GCA_016920165.1
GCA_016920225.1
GCA_016920265.1
GCA_016920335.1
GCA_016920635.1
GCA_032120455.2
GCA_026582465.2
GCA_025540695.2
GCA_025549975.2
GCA_026755075.1
GCA_026755135.1
GCA_026755235.1
GCA_026755335.1
GCA_026755435.1
GCA_026755535.1
GCA_026755635.1
GCA_026755655.1
GCA_026755695.1
GCA_026755855.1
GCA_026755955.1
GCA_026755995.1
GCA_026756155.1
GCA_026756255.1
GCA_026756355.1
GCA_026756395.1
GCA_026756455.1
GCA_026756555.1
GCA_026756675.1
GCA_026756915.1
GCA_026756975.1
GCA_026757075.1
GCA_026757175.1
GCA_026757275.1
GCA_026757355.1
GCA_026757475.1
GCA_026757895.1
GCA_026757975.1
GCA_026757995.1
GCA_026758075.1
GCA_026758095.1
GCA_026758195.1
GCA_026758295.1
GCA_026758395.1
GCA_026758495.1
GCA_026758595.1
GCA_026758695.1
GCA_026758995.1
GCA_026759045.1
GCA_026759095.1
GCA_026759195.1
GCA_026759215.1
GCA_026759255.1
GCA_026759295.1
GCA_026759315.1
GCA_026759415.1
GCA_026759515.1
GCA_026759555.1
GCA_026759615.1
GCA_026759915.1
GCA_026760015.1
GCA_026760115.1
GCA_026760315.1
GCA_026760335.1
GCA_026760535.1
GCA_026760635.1
GCA_026760735.1
GCA_026760835.1
GCA_026760875.1
GCA_026761035.1
GCA_026761175.1
GCA_026761535.1
GCA_026761755.1
GCA_026770755.1
GCA_026770885.1
GCA_026770945.1
GCA_026771025.1
GCA_026771045.1
GCA_026771125.1
GCA_026771145.1
GCA_026771225.1
GCA_026771455.1
GCA_026771655.1
GCA_026771755.1
GCA_026772055.1
GCA_026772155.1
GCA_026772175.1
GCA_026772195.1
GCA_026772215.1
GCA_026772255.1
GCA_026772275.1
GCA_026772355.1
GCA_026772375.1
GCA_026772415.1
GCA_026772455.1
GCA_026772475.1
GCA_026772515.1
GCA_026772675.1
GCA_026772775.1
GCA_026809905.1
GCA_026809945.1
GCA_026810285.1
GCA_026810305.1
GCA_026810375.1
GCA_026810605.1
GCA_026810955.1
GCA_026811085.1
GCA_026822715.1
GCA_026822805.1
GCA_026822915.1
GCA_026822955.1
GCA_026823015.1
GCA_026823115.1
GCA_026823235.1
GCA_026823315.1
GCA_026823335.1
GCA_026823415.1
GCA_026823435.1
GCA_026823535.1
GCA_026823635.1
GCA_026823735.1
GCA_026823835.1
GCA_026823935.1
GCA_026824215.1
GCA_026824315.1
GCA_026824415.1
GCA_026824435.1
GCA_026824515.1
GCA_026824615.1
GCA_026824635.1
GCA_026824735.1
GCA_026824815.1
GCA_026824855.1
GCA_026824895.1
GCA_026824955.1
GCA_026825055.1
GCA_026825255.1
GCA_026825355.1
GCA_026825555.1
GCA_026825655.1
GCA_026825695.1
GCA_026825755.1
GCA_026825855.1
GCA_026825875.1
GCA_026825955.1
GCA_026825975.1
GCA_026826055.1
GCA_026826075.1
GCA_026826095.1
GCA_026826175.1
GCA_026826275.1
GCA_026826455.1
GCA_026826695.1
GCA_026826795.1
GCA_026826925.1
GCA_026827045.1
GCA_026827145.1
GCA_026827165.1
GCA_026827225.1
GCA_026827245.1
GCA_026827285.1
GCA_026827325.1
GCA_026827345.1
GCA_026827445.1
GCA_026827545.1
GCA_026827645.1
GCA_026827745.1
GCA_026827845.1
GCA_026827945.1
GCA_026828025.1
GCA_026828105.1
GCA_026828145.1
GCA_026828225.1
GCA_026828265.1
GCA_026828345.1
GCA_026828385.1
GCA_026828545.1
GCA_026828745.1
GCA_026828765.1
GCA_026852555.1
GCA_026852655.1
GCA_026852675.1
GCA_026852775.1
GCA_026852875.1
GCA_026852975.1
GCA_026853015.1
GCA_026853075.1
GCA_026853275.1
GCA_026853315.1
GCA_026853375.1
GCA_026853415.1
GCA_026853475.1
GCA_026853575.1
GCA_026853675.1
GCA_026853775.1
GCA_026853875.1
GCA_026853995.1
GCA_026854295.1
GCA_026854335.1
GCA_026854395.1
GCA_026854435.1
GCA_026854495.1
GCA_026854595.1
GCA_026854695.1
GCA_026854795.1
GCA_026854895.1
GCA_026854915.1
GCA_026854955.1
GCA_026854995.1
GCA_026855115.1
GCA_026855215.1
GCA_026855315.1
GCA_026855415.1
GCA_026855515.1
GCA_026855595.1
GCA_026855715.1
GCA_026855815.1
GCA_026856235.1
GCA_026856315.1
GCA_026856335.1
GCA_026856435.1
GCA_026856635.1
GCA_026856735.1
GCA_026856835.1
GCA_026858355.1
GCA_026858455.1
GCA_026858475.1
GCA_026858555.1
GCA_026858655.1
GCA_026858755.1
GCA_026858775.1
GCA_026858875.1
GCA_026858975.1
GCA_026859075.1
GCA_026859175.1
GCA_026859215.1
GCA_026859275.1
GCA_026859375.1
GCA_026859475.1
GCA_026859575.1
GCA_026859675.1
GCA_026859695.1
GCA_026860295.1
GCA_026860335.1
GCA_026860435.1
GCA_026883645.1
GCA_026883745.1
GCA_026883845.1
GCA_026883945.1
GCA_026884045.1
GCA_026884145.1
GCA_026884165.1
GCA_026884245.1
GCA_026884265.1
GCA_026884345.1
GCA_026884365.1
GCA_026884465.1
GCA_026884565.1
GCA_026885545.1
GCA_026885725.1
GCA_026885845.1
GCA_026885945.1
GCA_026886145.1
GCA_026886245.1
GCA_026886345.1
GCA_026886445.1
GCA_026886485.1
GCA_026886575.1
GCA_026886615.1
GCA_026886655.1
GCA_026886675.1
GCA_026886975.1
GCA_026887075.1
GCA_026887175.1
GCA_026887215.1
GCA_026887275.1
GCA_026887375.1
GCA_026887475.1
GCA_026890135.1
GCA_026890175.1
GCA_026890215.1
GCA_026890235.1
GCA_023654815.1
GCA_023654805.1
GCA_023654885.1
GCA_023654925.1
GCA_023655015.1
GCA_023655225.1
GCA_023655295.1
GCA_023655395.1
GCA_023655465.1
GCA_023655525.1
GCA_023655625.1
GCA_023655675.1
GCA_023655725.1
GCA_023655825.1
GCA_023655925.1
GCA_023656025.1
GCA_023656045.1
GCA_023656095.1
GCA_023656145.1
GCA_023684225.1
GCA_023684425.1
GCA_023684625.1
GCA_023685345.1
GCA_023647265.1
GCA_023647375.1
GCA_023672445.1
GCA_023673765.1
GCA_023673865.1
GCA_023674165.1
GCA_023674585.1
GCA_023675185.1
GCA_023676645.1
GCA_023680755.1
GCA_023730125.1
GCA_017094945.1
GCA_017094965.1
GCA_017095465.1
GCA_017095665.1
GCA_017096465.1
GCA_017096875.1
GCA_017097425.1
GCA_017097805.1
GCA_017097905.1
GCA_017098005.1
GCA_017098305.1
GCA_017098625.1
GCA_017099255.1
GCA_017099755.1
GCA_017100005.1
GCA_017100455.1
GCA_017100985.1
GCA_017101095.1
GCA_017101275.1
GCA_017101925.1
GCA_017102145.1
GCA_017102245.1
GCA_017102325.1
GCA_017134275.1
GCA_016916795.1
GCA_026582605.2
GCA_026582985.2
GCA_025550115.2
GCA_025549955.2
GCA_026582145.2
GCA_025540675.2
GCA_026910045.1
GCA_026910125.1
GCA_026910185.1
GCA_026910285.1
GCA_026910405.1
GCA_026910465.1
GCA_026910645.1
GCA_026910785.1
GCA_026910945.1
GCA_026911145.1
GCA_026911165.1
GCA_026911285.1
GCA_026911505.1
GCA_026911585.1
GCA_026911645.1
GCA_026911745.1
GCA_026911805.1
GCA_026911885.1
GCA_026912145.1
GCA_026912185.1
GCA_026912225.1
GCA_026912265.1
GCA_026912325.1
GCA_026912345.1
GCA_026912405.1
GCA_026912425.1
GCA_026912445.1
GCA_026912505.1
GCA_026912635.1
GCA_026912725.1
GCA_026912925.1
GCA_026912945.1
GCA_026913085.1
GCA_026927345.1
GCA_026927655.1
GCA_026927955.1
GCA_026928005.1
GCA_026928125.1
GCA_026928175.1
GCA_026928355.1
GCA_026929325.1
GCA_026929375.1
GCA_026929475.1
GCA_026929635.1
GCA_026929735.1
GCA_026929895.1
GCA_026930025.1
GCA_026930345.1
GCA_026930745.1
GCA_026931785.1
GCA_026931965.1
GCA_026911705.1
GCA_026911725.1
GCA_026911845.1
GCA_026911925.1
GCA_026911965.1
GCA_026912025.1
GCA_026912085.1
GCA_026912105.1
GCA_026912305.1
GCA_026912485.1
GCA_026912525.1
GCA_026912565.1
GCA_026912605.1
GCA_026912625.1
GCA_026912685.1
GCA_026912745.1
GCA_026912765.1
GCA_026912845.1
GCA_026912865.1
GCA_026912905.1
GCA_026929445.1
GCA_026929525.1
GCA_026929775.1
GCA_026929935.1
GCA_026929955.1
GCA_026930605.1
GCA_026931825.1
GCA_026931925.1
GCA_026932625.1
GCA_026934685.1
GCA_026936305.1
GCA_026936345.1
GCA_026936465.1
GCA_026936505.1
GCA_026936565.1
GCA_026936665.1
GCA_026936765.1
GCA_026936865.1
GCA_026937065.1
GCA_026937165.1
GCA_026937385.1
GCA_026937405.1
GCA_026962135.1
GCA_026962235.1
GCA_026962395.1
GCA_026962435.1
GCA_026962535.1
GCA_026968135.1
GCA_026968195.1
GCA_026968255.1
GCA_026968415.1
GCA_026968495.1
GCA_026968575.1
GCA_026969135.1
GCA_023744655.1
GCA_023744685.1
GCA_023744735.1
GCA_023744755.1
GCA_023744805.1
GCA_023760285.1
GCA_023760795.1
GCA_023761305.1
GCA_023647335.1
GCA_017083405.1
GCA_017083505.1
GCA_017083605.1
GCA_017083905.1
GCA_017084105.1
GCA_017084405.1
GCA_026978035.1
GCA_026978095.1
GCA_026978135.1
GCA_026978195.1
GCA_026978255.1
GCA_026978295.1
GCA_026978335.1
GCA_026978375.1
GCA_026978495.1
GCA_026978535.1
GCA_026978595.1
GCA_026978625.1
GCA_026978675.1
GCA_026978775.1
GCA_026978795.1
GCA_026978915.1
GCA_026978995.1
GCA_026979035.1
GCA_026979075.1
GCA_026979155.1
GCA_026979235.1
GCA_026979315.1
GCA_026979395.1
GCA_026979515.1
GCA_026979635.1
GCA_026979675.1
GCA_026979715.1
GCA_026979735.1
GCA_026979815.1
GCA_026979835.1
GCA_026979855.1
GCA_026979895.1
GCA_026979985.1
GCA_026980065.1
GCA_026980085.1
GCA_026980145.1
GCA_026980285.1
GCA_026980505.1
GCA_026980565.1
GCA_026980685.1
GCA_026980705.1
GCA_026980765.1
GCA_026980825.1
GCA_026999465.1
GCA_027000785.1
GCA_027001095.1
GCA_027001305.1
GCA_027001485.1
GCA_027001595.1
GCA_027001665.1
GCA_027001705.1
GCA_027002135.1
GCA_027002355.1
GCA_027002675.1
GCA_027002735.1
GCA_027002775.1
GCA_027002885.1
GCA_027002925.1
GCA_027003775.1
GCA_027003785.1
GCA_027003985.1
GCA_027004055.1
GCA_027004255.1
GCA_027004455.1
GCA_027004605.1
GCA_027004765.1
GCA_027004875.1
GCA_027004955.1
GCA_027005055.1
GCA_027005105.1
GCA_027005155.1
GCA_027005475.1
GCA_027005675.1
GCA_027005875.1
GCA_027005985.1
GCA_027029485.1
GCA_027029505.1
GCA_027029625.1
GCA_027029805.1
GCA_027030145.1
GCA_027030525.1
GCA_027030575.1
GCA_027032255.1
GCA_027032405.1
GCA_027032555.1
GCA_027032755.1
GCA_027033105.1
GCA_027033175.1
GCA_027033235.1
GCA_027033375.1
GCA_027033485.1
GCA_027033785.1
GCA_027034125.1
GCA_027034175.1
GCA_027057355.1
GCA_027057425.1
GCA_027057915.1
GCA_027058015.1
GCA_027058085.1
GCA_027058115.1
GCA_027058225.1
GCA_027058315.1
GCA_027058405.1
GCA_027058455.1
GCA_027059445.1
GCA_027060385.1
GCA_027060405.1
GCA_027060625.1
GCA_027060765.1
GCA_027060965.1
GCA_027061005.1
GCA_027061085.1
GCA_027061135.1
GCA_027061225.1
GCA_027062225.1
GCA_027062515.1
GCA_027062605.1
GCA_027062705.1
GCA_027062815.1
GCA_027062895.1
GCA_027063005.1
GCA_027086865.1
GCA_027087335.1
GCA_027087535.1
GCA_027087795.1
GCA_027089425.1
GCA_027089445.1
GCA_027089475.1
GCA_027089645.1
GCA_027089845.1
GCA_027089945.1
GCA_027090555.1
GCA_027090695.1
GCA_027090815.1
GCA_027090915.1
GCA_027091015.1
GCA_027091095.1
GCA_027091215.1
GCA_027091255.1
GCA_027091315.1
GCA_027091415.1
GCA_027091455.1
GCA_027091515.1
GCA_027091615.1
GCA_027091635.1
GCA_027091715.1
GCA_027091735.1
GCA_027091815.1
GCA_027091835.1
GCA_027092375.1
GCA_027092435.1
GCA_027092535.1
GCA_027092635.1
GCA_027092735.1
GCA_027092855.1
GCA_027092875.1
GCA_027092935.1
GCA_027092955.1
GCA_027093155.1
GCA_027093255.1
GCA_027093355.1
GCA_027093435.1
GCA_027093555.1
GCA_027093655.1
GCA_027093755.1
GCA_027093995.1
GCA_027094055.1
GCA_027094075.1
GCA_027094175.1
GCA_027094255.1
GCA_027094275.1
GCA_027094375.1
GCA_027117335.1
GCA_027117435.1
GCA_027117535.1
GCA_027117635.1
GCA_027117735.1
GCA_027117755.1
GCA_027117775.1
GCA_027117835.1
GCA_027117935.1
GCA_027117955.1
GCA_027118055.1
GCA_027118155.1
GCA_027118255.1
GCA_027118355.1
GCA_027118555.1
GCA_027118755.1
GCA_027118855.1
GCA_027118915.1
GCA_027118955.1
GCA_027118975.1
GCA_027119055.1
GCA_027119075.1
GCA_027119115.1
GCA_027119155.1
GCA_027119175.1
GCA_027119275.1
GCA_027119375.1
GCA_027119415.1
GCA_027119475.1
GCA_027119575.1
GCA_027119675.1
GCA_027119775.1
GCA_027119875.1
GCA_027119975.1
GCA_027120055.1
GCA_027120115.1
GCA_027120165.1
GCA_027120215.1
GCA_027120255.1
GCA_027120275.1
GCA_027120315.1
GCA_027120375.1
GCA_027120475.1
GCA_027120515.1
GCA_027120575.1
GCA_027120675.1
GCA_027120775.1
GCA_027120875.1
GCA_027120975.1
GCA_027121075.1
GCA_027121275.1
GCA_027121375.1
GCA_027121395.1
GCA_027121475.1
GCA_027121495.1
GCA_027121575.1
GCA_027121695.1
GCA_027121895.1
GCA_027121935.1
GCA_027121995.1
GCA_027122035.1
GCA_027122095.1
GCA_027122195.1
GCA_027122475.1
GCA_027122615.1
GCA_027122815.1
GCA_027122855.1
GCA_027123215.1
GCA_027123255.1
GCA_027123315.1
GCA_027123525.1
GCA_027123635.1
GCA_027123735.1
GCA_027123835.1
GCA_027123855.1
GCA_027123875.1
GCA_027143465.1
GCA_027143565.1
GCA_027143605.1
GCA_027143665.1
GCA_027143765.1
GCA_027143785.1
GCA_027143825.1
GCA_027143865.1
GCA_027143885.1
GCA_027143965.1
GCA_027144085.1
GCA_027144585.1
GCA_027144625.1
GCA_027144985.1
GCA_027145005.1
GCA_027145085.1
GCA_027145105.1
GCA_027145145.1
GCA_027145185.1
GCA_027145205.1
GCA_027145285.1
GCA_027145405.1
GCA_027145545.1
GCA_027145605.1
GCA_027145705.1
GCA_027145805.1
GCA_027145905.1
GCA_027146005.1
GCA_027146105.1
GCA_027146145.1
GCA_027146205.1
GCA_027146225.1
GCA_027146305.1
GCA_027146365.1
GCA_027146405.1
GCA_027146425.1
GCA_027146505.1
GCA_027146525.1
GCA_027146565.1
GCA_027146625.1
GCA_027146765.1
GCA_027146825.1
GCA_027146865.1
GCA_027146925.1
GCA_027146965.1
GCA_027147025.1
GCA_027147065.1
GCA_027147125.1
GCA_027147165.1
GCA_027147325.1
GCA_027147425.1
GCA_027147445.1
GCA_027147545.1
GCA_027147625.1
GCA_027147645.1
GCA_027147685.1
GCA_027147725.1
GCA_027147745.1
GCA_027147845.1
GCA_027147945.1
GCA_027147985.1
GCA_027148045.1
GCA_027148345.1
GCA_027148545.1
GCA_027148645.1
GCA_027148665.1
GCA_027148725.1
GCA_027148765.1
GCA_027148845.1
GCA_027148945.1
GCA_027148965.1
GCA_027149065.1
GCA_027149165.1
GCA_027149265.1
GCA_027149365.1
GCA_027149465.1
GCA_027149565.1
GCA_027149665.1
GCA_027149705.1
GCA_027149765.1
GCA_027149865.1
GCA_027172865.1
GCA_027172945.1
GCA_027172985.1
GCA_027173045.1
GCA_027173065.1
GCA_027174255.1
GCA_027176585.1
GCA_027176625.1
GCA_027176685.1
GCA_027176745.1
GCA_027176845.1
GCA_027176985.1
GCA_027177025.1
GCA_027177085.1
GCA_027177135.1
GCA_027177235.1
GCA_027177435.1
GCA_027177535.1
GCA_027177555.1
GCA_027177575.1
GCA_027177635.1
GCA_027177655.1
GCA_027177735.1
GCA_027177755.1
GCA_027177835.1
GCA_027177855.1
GCA_027177955.1
GCA_027177995.1
GCA_027178095.1
GCA_027178195.1
GCA_027178255.1
GCA_027178355.1
GCA_027178455.1
GCA_027178555.1
GCA_027178655.1
GCA_027178755.1
GCA_027178875.1
GCA_027178975.1
GCA_027179075.1
GCA_027179175.1
GCA_027179275.1
GCA_027179375.1
GCA_027179475.1
GCA_027179575.1
GCA_027179615.1
GCA_027179675.1
GCA_027179775.1
GCA_027179875.1
GCA_027179975.1
GCA_023673885.1
GCA_023673985.1
GCA_023674025.1
GCA_023674065.1
GCA_023675925.1
GCA_023680715.1
GCA_023744675.1
GCA_023761345.1
GCA_023761445.1
GCA_023762575.1
GCA_032121635.2
GCA_032328075.2
GCA_025550015.2
GCA_025538375.2
GCA_026582685.2
GCA_032121755.2
GCA_036898235.1
GCA_025538495.2
GCA_025538535.2
GCA_025537915.2
GCA_026582505.2
GCA_025538675.2
GCA_025538355.2
GCA_032331755.2
GCA_025540035.2
GCA_026937555.1
GCA_026937595.1
GCA_026937715.1
GCA_026937845.1
GCA_026937945.1
GCA_026938045.1
GCA_026938365.1
GCA_026938495.1
GCA_026938515.1
GCA_026938595.1
GCA_026938685.1
GCA_026938735.1
GCA_026938795.1
GCA_026938835.1
GCA_026938905.1
GCA_026938945.1
GCA_026939005.1
GCA_026939085.1
GCA_026939125.1
GCA_026939205.1
GCA_026939315.1
GCA_026939355.1
GCA_026939455.1
GCA_026939555.1
GCA_026939575.1
GCA_026939655.1
GCA_026940275.1
GCA_026940475.1
GCA_026940585.1
GCA_026940605.1
GCA_026940625.1
GCA_026940705.1
GCA_026940785.1
GCA_026940805.1
GCA_026940885.1
GCA_026940905.1
GCA_026941005.1
GCA_026941455.1
GCA_026941695.1
GCA_026941855.1
GCA_026941905.1
GCA_026941995.1
GCA_026942105.1
GCA_026942395.1
GCA_026942495.1
GCA_026942555.1
GCA_026942605.1
GCA_026942695.1
GCA_026942715.1
GCA_026942755.1
GCA_026942945.1
GCA_026942995.1
GCA_026943025.1
GCA_026943135.1
GCA_026943165.1
GCA_026943195.1
GCA_026943265.1
GCA_026943285.1
GCA_026943785.1
GCA_026943825.1
GCA_026943815.1
GCA_026943955.1
GCA_026944085.1
GCA_026944185.1
GCA_026944235.1
GCA_026944265.1
GCA_026944385.1
GCA_026969215.1
GCA_026969275.1
GCA_026969295.1
GCA_026969375.1
GCA_026969515.1
GCA_026969555.1
GCA_026969595.1
GCA_026969715.1
GCA_026969775.1
GCA_026969795.1
GCA_026969855.1
GCA_026969875.1
GCA_026969975.1
GCA_026970295.1
GCA_026970355.1
GCA_026970395.1
GCA_026970435.1
GCA_026970475.1
GCA_026970575.1
GCA_026970835.1
GCA_026970935.1
GCA_026971015.1
GCA_026971095.1
GCA_026971175.1
GCA_026971255.1
GCA_026980405.1
GCA_026980445.1
GCA_026980485.1
GCA_026980585.1
GCA_026980665.1
GCA_026980745.1
GCA_026980885.1
GCA_026980985.1
GCA_026981115.1
GCA_026981255.1
GCA_026981305.1
GCA_026981375.1
GCA_026981395.1
GCA_026981455.1
GCA_026981475.1
GCA_026981535.1
GCA_026981595.1
GCA_026981775.1
GCA_026981915.1
GCA_026982995.1
GCA_026983245.1
GCA_026983335.1
GCA_026983435.1
GCA_027003755.1
GCA_027003875.1
GCA_027003925.1
GCA_027004085.1
GCA_027004195.1
GCA_027004275.1
GCA_027004475.1
GCA_027004585.1
GCA_027004675.1
GCA_027004915.1
GCA_027005005.1
GCA_027005135.1
GCA_027005245.1
GCA_027005295.1
GCA_027005415.1
GCA_027005495.1
GCA_027005595.1
GCA_027005855.1
GCA_027005895.1
GCA_027005955.1
GCA_027006625.1
GCA_027006715.1
GCA_027006935.1
GCA_027007035.1
GCA_027007135.1
GCA_027007225.1
GCA_027007285.1
GCA_027007335.1
GCA_027007445.1
GCA_027007685.1
GCA_027007745.1
GCA_027009075.1
GCA_027009195.1
GCA_027009265.1
GCA_027009515.1
GCA_027009685.1
GCA_027009735.1
GCA_027009785.1
GCA_027032475.1
GCA_027032525.1
GCA_027032795.1
GCA_027032895.1
GCA_027032995.1
GCA_027033195.1
GCA_027033345.1
GCA_027033395.1
GCA_027033645.1
GCA_027033915.1
GCA_027034015.1
GCA_027034095.1
GCA_027034905.1
GCA_027035225.1
GCA_027035245.1
GCA_027035325.1
GCA_027035355.1
GCA_027035545.1
GCA_027037205.1
GCA_027037255.1
GCA_027039015.1
GCA_027062635.1
GCA_027062835.1
GCA_027064765.1
GCA_027064805.1
GCA_027064915.1
GCA_027065305.1
GCA_027065365.1
GCA_027065605.1
GCA_027066815.1
GCA_027067845.1
GCA_027068015.1
GCA_027068035.1
GCA_023689745.1
GCA_023689945.1
GCA_023690345.1
GCA_023691685.1
GCA_023694565.1
GCA_023694605.1
GCA_023694985.1
GCA_023695065.1
GCA_023695085.1
GCA_023716145.1
GCA_023716245.1
GCA_023716345.1
GCA_017099535.1
GCA_017099735.1
GCA_017099985.1
GCA_017100235.1
GCA_017100335.1
GCA_017100835.1
GCA_017101035.1
GCA_017101135.1
GCA_017101705.1
GCA_017101725.1
GCA_017101785.1
GCA_017102405.1
GCA_017195795.1
GCA_017195815.1
GCA_017197175.1
GCA_017197275.1
GCA_017197355.1
GCA_017197465.1
GCA_025550155.2
GCA_026582645.2
GCA_032633885.2
GCA_032334995.2
GCA_026582025.2
GCA_032509805.2
GCA_025550055.2
GCA_037039335.1
GCA_025538575.2
GCA_029425915.3
GCA_026582845.2
GCA_027091355.1
GCA_027091435.1
GCA_027091535.1
GCA_027091555.1
GCA_027091655.1
GCA_027091755.1
GCA_027091855.1
GCA_027091945.1
GCA_027092055.1
GCA_027092135.1
GCA_027092255.1
GCA_027092355.1
GCA_027092455.1
GCA_027092475.1
GCA_027092495.1
GCA_027092555.1
GCA_027092575.1
GCA_027092655.1
GCA_027092675.1
GCA_027092755.1
GCA_027092775.1
GCA_027092975.1
GCA_027093115.1
GCA_027093275.1
GCA_027093375.1
GCA_027093475.1
GCA_027093515.1
GCA_027093575.1
GCA_027093675.1
GCA_027093695.1
GCA_027093715.1
GCA_027093775.1
GCA_027093975.1
GCA_027094095.1
GCA_027094195.1
GCA_027094395.1
GCA_027094495.1
GCA_027094595.1
GCA_027094635.1
GCA_027094695.1
GCA_027094735.1
GCA_027094895.1
GCA_027095615.1
GCA_027096315.1
GCA_027096355.1
GCA_027097955.1
GCA_027097975.1
GCA_027098015.1
GCA_027098055.1
GCA_027098075.1
GCA_027098115.1
GCA_027098155.1
GCA_027098175.1
GCA_027121815.1
GCA_027121915.1
GCA_027122015.1
GCA_027122115.1
GCA_027122215.1
GCA_027122235.1
GCA_027122315.1
GCA_027122335.1
GCA_027122375.1
GCA_027122415.1
GCA_027122435.1
GCA_027122515.1
GCA_027122635.1
GCA_027122775.1
GCA_027123445.1
GCA_027123615.1
GCA_027123775.1
GCA_027124075.1
GCA_027124175.1
GCA_027124275.1
GCA_027125195.1
GCA_027125375.1
GCA_027126015.1
GCA_027126115.1
GCA_027126215.1
GCA_027126315.1
GCA_027126515.1
GCA_027126615.1
GCA_027126635.1
GCA_027126795.1
GCA_027126815.1
GCA_027126855.1
GCA_027126915.1
GCA_027126955.1
GCA_027127115.1
GCA_027127215.1
GCA_027127495.1
GCA_027127615.1
GCA_027127715.1
GCA_027127915.1
GCA_027128235.1
GCA_027128355.1
GCA_027128415.1
GCA_027128475.1
GCA_027128555.1
GCA_027128635.1
GCA_027128785.1
GCA_027128865.1
GCA_027128945.1
GCA_027129105.1
GCA_027151425.1
GCA_027151465.1
GCA_027151525.1
GCA_027151625.1
GCA_027151725.1
GCA_027151925.1
GCA_027152035.1
GCA_027152125.1
GCA_027152145.1
GCA_027152235.1
GCA_027152745.1
GCA_027154825.1
GCA_027155195.1
GCA_027155235.1
GCA_027155285.1
GCA_027155405.1
GCA_027155485.1
GCA_027155655.1
GCA_027155685.1
GCA_027155705.1
GCA_027155755.1
GCA_027156865.1
GCA_027157625.1
GCA_027158135.1
GCA_027158215.1
GCA_027158235.1
GCA_027158345.1
GCA_027158445.1
GCA_027159455.1
GCA_027159505.1
GCA_027159715.1
GCA_027183615.1
GCA_027183715.1
GCA_027183975.1
GCA_027184105.1
GCA_027184225.1
GCA_027184325.1
GCA_027184425.1
GCA_027184445.1
GCA_027184485.1
GCA_027184525.1
GCA_027184545.1
GCA_027184625.1
GCA_027184645.1
GCA_027184725.1
GCA_027184745.1
GCA_027184845.1
GCA_027184885.1
GCA_027184945.1
GCA_027185065.1
GCA_027185205.1
GCA_027185305.1
GCA_027185325.1
GCA_027185405.1
GCA_027185425.1
GCA_027185505.1
GCA_027185525.1
GCA_027185565.1
GCA_027185665.1
GCA_027185765.1
GCA_027185865.1
GCA_027185905.1
GCA_027185965.1
GCA_027186065.1
GCA_027186345.1
GCA_027186365.1
GCA_027186445.1
GCA_027186565.1
GCA_027186645.1
GCA_027186665.1
GCA_027186745.1
GCA_027186765.1
GCA_027186865.1
GCA_027186965.1
GCA_027187065.1
GCA_027187165.1
GCA_027187365.1
GCA_027187465.1
GCA_027187565.1
GCA_027187665.1
GCA_027187685.1
GCA_027187705.1
GCA_027187765.1
GCA_027187785.1
GCA_027187865.1
GCA_027187985.1
GCA_027188065.1
GCA_027188175.1
GCA_027188285.1
GCA_027188385.1
GCA_027188425.1
GCA_027188485.1
GCA_027188675.1
GCA_027188785.1
GCA_027188825.1
GCA_027188905.1
GCA_027188985.1
GCA_027189005.1
GCA_027189105.1
GCA_027189185.1
GCA_027189205.1
GCA_027189305.1
GCA_027189405.1
GCA_027189505.1
GCA_027189605.1
GCA_027189705.1
GCA_027189805.1
GCA_027189905.1
GCA_027190005.1
GCA_027190125.1
GCA_027190145.1
GCA_027190205.1
GCA_027190225.1
GCA_027190245.1
GCA_027190305.1
GCA_027190325.1
GCA_027190425.1
GCA_027190525.1
GCA_026917095.1
GCA_026917115.1
GCA_026917215.1
GCA_026917915.1
GCA_026918015.1
GCA_026918115.1
GCA_026918185.1
GCA_026918215.1
GCA_026918235.1
GCA_026918315.1
GCA_026918335.1
GCA_026918435.1
GCA_026918535.1
GCA_026918635.1
GCA_026918675.1
GCA_026918735.1
GCA_026918835.1
GCA_026918935.1
GCA_026919035.1
GCA_026919135.1
GCA_026919235.1
GCA_026919295.1
GCA_026919335.1
GCA_026919355.1
GCA_026919435.1
GCA_026919455.1
GCA_026919535.1
GCA_026919655.1
GCA_026919755.1
GCA_026919855.1
GCA_026919955.1
GCA_026920055.1
GCA_026920875.1
GCA_026920975.1
GCA_026921015.1
GCA_026921375.1
GCA_026921475.1
GCA_026921575.1
GCA_026921675.1
GCA_026921975.1
GCA_026921995.1
GCA_026922195.1
GCA_026922295.1
GCA_026922395.1
GCA_026922455.1
GCA_026922595.1
GCA_026923205.1
GCA_026923715.1
GCA_026924025.1
GCA_026924215.1
GCA_026924235.1
GCA_026924605.1
GCA_026924725.1
GCA_026924835.1
GCA_026925035.1
GCA_026925155.1
GCA_026949905.1
GCA_026950205.1
GCA_026950295.1
GCA_026950405.1
GCA_026950495.1
GCA_026950545.1
GCA_026950745.1
GCA_026951365.1
GCA_026951715.1
GCA_026951965.1
GCA_026952285.1
GCA_026952935.1
GCA_026952985.1
GCA_026953285.1
GCA_026953415.1
GCA_026953815.1
GCA_026953865.1
GCA_026953955.1
GCA_026953995.1
GCA_026954075.1
GCA_026954195.1
GCA_026954545.1
GCA_026954745.1
GCA_026954845.1
GCA_026954955.1
GCA_026955055.1
GCA_026955155.1
GCA_026955195.1
GCA_026955985.1
GCA_026956075.1
GCA_026956175.1
GCA_026956285.1
GCA_026957235.1
GCA_026957295.1
GCA_026957335.1
GCA_026973375.1
GCA_026973455.1
GCA_026973515.1
GCA_026973615.1
GCA_026973675.1
GCA_026973815.1
GCA_026973915.1
GCA_026974155.1
GCA_026974235.1
GCA_026974375.1
GCA_026974415.1
GCA_026974455.1
GCA_026974535.1
GCA_026974675.1
GCA_026974715.1
GCA_026974755.1
GCA_026974815.1
GCA_026974835.1
GCA_026974935.1
GCA_026974955.1
GCA_026974995.1
GCA_026975035.1
GCA_026975175.1
GCA_026975215.1
GCA_026975255.1
GCA_026975295.1
GCA_026975355.1
GCA_026975435.1
GCA_026975495.1
GCA_026975575.1
GCA_026975655.1
GCA_026975735.1
GCA_026975795.1
GCA_026975875.1
GCA_026975915.1
GCA_026975975.1
GCA_026976035.1
GCA_026976115.1
GCA_026976215.1
GCA_026976275.1
GCA_023747555.1
GCA_023778625.1
GCA_023782425.1
GCA_023782685.1
GCA_023804355.1
GCA_020177155.3
GCA_023826235.1
GCA_023851975.1
GCA_023852075.1
GCA_023852175.1
GCA_023852275.1
GCA_023852375.1
GCA_023852475.1
GCA_023852575.1
GCA_023852595.1
GCA_023852675.1
GCA_023852695.1
GCA_023852775.1
GCA_023852795.1
GCA_023852895.1
GCA_023852995.1
GCA_023853095.1
GCA_023853195.1
GCA_023853295.1
GCA_023853395.1
GCA_023853495.1
GCA_023853595.1
GCA_023853675.1
GCA_023853825.1
GCA_023853905.1
GCA_023853925.1
GCA_023854005.1
GCA_023854025.1
GCA_023854125.1
GCA_023854225.1
GCA_023854325.1
GCA_023854425.1
GCA_023854525.1
GCA_023854625.1
GCA_023854725.1
GCA_023854825.1
GCA_023854925.1
GCA_023854945.1
GCA_023855025.1
GCA_023855045.1
GCA_023855125.1
GCA_023855145.1
GCA_023855225.1
GCA_023855245.1
GCA_023855345.1
GCA_023855445.1
GCA_023855545.1
GCA_023855645.1
GCA_023855745.1
GCA_023855845.1
GCA_023855945.1
GCA_023856045.1
GCA_023856145.1
GCA_023856165.1
GCA_023856245.1
GCA_023856265.1
GCA_023926085.1
GCA_023926165.1
GCA_023926255.1
GCA_025538135.2
GCA_026584025.2
GCA_032328215.2
GCA_025535415.2
GCA_032121855.2
GCA_031635555.2
GCA_026582885.2
GCA_026989835.1
GCA_026990005.1
GCA_026990105.1
GCA_026990305.1
GCA_026990335.1
GCA_026992175.1
GCA_026992195.1
GCA_026992255.1
GCA_026992335.1
GCA_026992445.1
GCA_026993835.1
GCA_026993905.1
GCA_026993955.1
GCA_026994065.1
GCA_026994215.1
GCA_026994295.1
GCA_026994535.1
GCA_026994575.1
GCA_026994625.1
GCA_026994675.1
GCA_026994825.1
GCA_026995075.1
GCA_026995135.1
GCA_026995425.1
GCA_026995505.1
GCA_026995585.1
GCA_026995605.1
GCA_026996355.1
GCA_026996455.1
GCA_026996535.1
GCA_027018275.1
GCA_027018335.1
GCA_027018465.1
GCA_027018505.1
GCA_027019725.1
GCA_027019795.1
GCA_027019855.1
GCA_027019935.1
GCA_027020035.1
GCA_027020085.1
GCA_027020115.1
GCA_027020285.1
GCA_027020345.1
GCA_027020515.1
GCA_027020935.1
GCA_027022225.1
GCA_027022445.1
GCA_027022465.1
GCA_027022555.1
GCA_027024375.1
GCA_027024425.1
GCA_027024755.1
GCA_027052185.1
GCA_027077655.1
GCA_027077675.1
GCA_027079105.1
GCA_027079215.1
GCA_027079505.1
GCA_027079625.1
GCA_027079715.1
GCA_027079805.1
GCA_027080005.1
GCA_027080025.1
GCA_027080225.1
GCA_027080265.1
GCA_027080385.1
GCA_027082055.1
GCA_027082155.1
GCA_027082295.1
GCA_027082375.1
GCA_027082425.1
GCA_027103395.1
GCA_027103495.1
GCA_027103515.1
GCA_027103535.1
GCA_027103595.1
GCA_027103615.1
GCA_027103655.1
GCA_027103695.1
GCA_027103715.1
GCA_027103755.1
GCA_027103915.1
GCA_027104015.1
GCA_027104115.1
GCA_027104215.1
GCA_027104315.1
GCA_027104395.1
GCA_027104515.1
GCA_027104595.1
GCA_027104635.1
GCA_027104715.1
GCA_027104735.1
GCA_027104815.1
GCA_027104835.1
GCA_027104875.1
GCA_027104915.1
GCA_027104935.1
GCA_027105135.1
GCA_027105225.1
GCA_027105335.1
GCA_027105435.1
GCA_027105475.1
GCA_027105535.1
GCA_027105575.1
GCA_027105615.1
GCA_027105675.1
GCA_027105735.1
GCA_027105835.1
GCA_027105855.1
GCA_027105935.1
GCA_027105975.1
GCA_027106055.1
GCA_027106135.1
GCA_027106255.1
GCA_027106355.1
GCA_027106455.1
GCA_027106555.1
GCA_027106755.1
GCA_027106855.1
GCA_027106955.1
GCA_027107055.1
GCA_027107095.1
GCA_027107155.1
GCA_027107255.1
GCA_027107275.1
GCA_027107355.1
GCA_027107375.1
GCA_027107475.1
GCA_027107575.1
GCA_027108105.1
GCA_027108155.1
GCA_027108315.1
GCA_027108395.1
GCA_027108415.1
GCA_027108475.1
GCA_027108595.1
GCA_027108795.1
GCA_027108935.1
GCA_027109095.1
GCA_027109205.1
GCA_027109295.1
GCA_027109395.1
GCA_027109495.1
GCA_027109515.1
GCA_027109535.1
GCA_027109575.1
GCA_027109615.1
GCA_027109695.1
GCA_027109795.1
GCA_027109815.1
GCA_027109915.1
GCA_027110015.1
GCA_027110115.1
GCA_027110215.1
GCA_027110315.1
GCA_027110415.1
GCA_027131835.1
GCA_027131855.1
GCA_027131955.1
GCA_027132055.1
GCA_027132155.1
GCA_027133075.1
GCA_027133175.1
GCA_027133275.1
GCA_027133375.1
GCA_027133475.1
GCA_027133535.1
GCA_027133575.1
GCA_027133595.1
GCA_027133675.1
GCA_027133695.1
GCA_027133995.1
GCA_027134095.1
GCA_027134195.1
GCA_027134295.1
GCA_027134335.1
GCA_027134395.1
GCA_027134595.1
GCA_027134615.1
GCA_027134695.1
GCA_027134715.1
GCA_027134795.1
GCA_027134815.1
GCA_027134895.1
GCA_027134915.1
GCA_027134955.1
GCA_027135015.1
GCA_027135115.1
GCA_027135215.1
GCA_027135315.1
GCA_027135355.1
GCA_027135415.1
GCA_027135455.1
GCA_027135515.1
GCA_027135615.1
GCA_027135915.1
GCA_027136035.1
GCA_027136435.1
GCA_027136535.1
GCA_027136635.1
GCA_027136735.1
GCA_027136835.1
GCA_027136855.1
GCA_027136935.1
GCA_027137135.1
GCA_027137155.1
GCA_027161645.1
GCA_027161745.1
GCA_027161845.1
GCA_027161885.1
GCA_027161925.1
GCA_027162045.1
GCA_027162245.1
GCA_027162365.1
GCA_027162445.1
GCA_027162505.1
GCA_027162545.1
GCA_027162565.1
GCA_027162665.1
GCA_027162765.1
GCA_027162865.1
GCA_027162965.1
GCA_027163505.1
GCA_027163545.1
GCA_027163585.1
GCA_027163665.1
GCA_027163685.1
GCA_027163765.1
GCA_027163985.1
GCA_027164085.1
GCA_027164125.1
GCA_027164185.1
GCA_027164385.1
GCA_027164585.1
GCA_027164685.1
GCA_027164805.1
GCA_027164885.1
GCA_027164905.1
GCA_027164985.1
GCA_027165005.1
GCA_027165045.1
GCA_027165105.1
GCA_027165205.1
GCA_027165305.1
GCA_027165405.1
GCA_027165505.1
GCA_027165605.1
GCA_027165805.1
GCA_027165905.1
GCA_027166005.1
GCA_027166025.1
GCA_027166045.1
GCA_027166105.1
GCA_027166125.1
GCA_027166145.1
GCA_027166205.1
GCA_027166225.1
GCA_027166245.1
GCA_027166325.1
GCA_027166425.1
GCA_027166505.1
GCA_027167025.1
GCA_027167125.1
GCA_027167185.1
GCA_027167225.1
GCA_027167245.1
GCA_027167265.1
GCA_027167325.1
GCA_027167425.1
GCA_027167545.1
GCA_027168145.1
GCA_027168245.1
GCA_027168345.1
GCA_027168405.1
GCA_027168445.1
GCA_027168465.1
GCA_027168545.1
GCA_027168645.1
GCA_027190905.1
GCA_027190985.1
GCA_027191085.1
GCA_027191225.1
GCA_027191325.1
GCA_027191425.1
GCA_027191525.1
GCA_027191625.1
GCA_027191745.1
GCA_027191825.1
GCA_027191845.1
GCA_027191925.1
GCA_027191945.1
GCA_027192045.1
GCA_027192145.1
GCA_027192245.1
GCA_027192345.1
GCA_027192445.1
GCA_027192745.1
GCA_027192845.1
GCA_027192945.1
GCA_027192965.1
GCA_027193045.1
GCA_027193065.1
GCA_027193085.1
GCA_027193145.1
GCA_027193165.1
GCA_027193265.1
GCA_027193365.1
GCA_027193455.1
GCA_027193505.1
GCA_027193565.1
GCA_027193665.1
GCA_027193765.1
GCA_027193865.1
GCA_027194045.1
GCA_027194245.1
GCA_027194265.1
GCA_027194285.1
GCA_027194345.1
GCA_027194365.1
GCA_027194565.1
GCA_027194705.1
GCA_027194765.1
GCA_027194865.1
GCA_027194965.1
GCA_027195365.1
GCA_027195385.1
GCA_027195465.1
GCA_027195485.1
GCA_027195525.1
GCA_027195565.1
GCA_027195585.1
GCA_027195765.1
GCA_027195825.1
GCA_027195885.1
GCA_027195985.1
GCA_027196185.1
GCA_027196285.1
GCA_027196385.1
GCA_027196485.1
GCA_027196585.1
GCA_027196685.1
GCA_027196705.1
GCA_027196785.1
GCA_027196805.1
GCA_027196905.1
GCA_027196945.1
GCA_027197005.1
GCA_027197145.1
GCA_027197245.1
GCA_027197305.1
GCA_027197465.1
GCA_027197505.1
GCA_027197665.1
GCA_027197765.1
GCA_023706105.1
GCA_023706125.1
GCA_023706205.1
GCA_023706225.1
GCA_023706305.1
GCA_023706325.1
GCA_023706405.1
GCA_023706425.1
GCA_023706525.1
GCA_023706625.1
GCA_023706725.1
GCA_023706825.1
GCA_023706925.1
GCA_023707025.1
GCA_023707125.1
GCA_023707225.1
GCA_023707325.1
GCA_023707345.1
GCA_023707425.1
GCA_023707445.1
GCA_023707525.1
GCA_023707545.1
GCA_023707625.1
GCA_023707645.1
GCA_023707745.1
GCA_023707845.1
GCA_023744765.1
GCA_026582205.2
GCA_025550175.2
GCA_027901795.3
GCA_027644465.3
GCA_032329775.2
GCA_037045965.1
GCA_026970455.1
GCA_026970535.1
GCA_026970615.1
GCA_026970635.1
GCA_026970695.1
GCA_026970755.1
GCA_026970995.1
GCA_026971035.1
GCA_026971075.1
GCA_026971115.1
GCA_026971155.1
GCA_026971335.1
GCA_026971415.1
GCA_026971535.1
GCA_026971555.1
GCA_026971595.1
GCA_026971675.1
GCA_026971895.1
GCA_026971975.1
GCA_026972075.1
GCA_026972095.1
GCA_026972135.1
GCA_026972495.1
GCA_026972595.1
GCA_026972675.1
GCA_026972755.1
GCA_026972815.1
GCA_026981335.1
GCA_026981435.1
GCA_026981705.1
GCA_026981735.1
GCA_026983055.1
GCA_026983355.1
GCA_026985215.1
GCA_026985275.1
GCA_026985395.1
GCA_026985445.1
GCA_027009305.1
GCA_027009415.1
GCA_027009455.1
GCA_027009485.1
GCA_027009615.1
GCA_027009705.1
GCA_027009875.1
GCA_027010105.1
GCA_027010165.1
GCA_027011705.1
GCA_027011805.1
GCA_027011925.1
GCA_027012025.1
GCA_027012065.1
GCA_027012145.1
GCA_027012405.1
GCA_027012725.1
GCA_027012805.1
GCA_027013015.1
GCA_027013055.1
GCA_027014285.1
GCA_027014325.1
GCA_027014515.1
GCA_027014675.1
GCA_027015395.1
GCA_027015435.1
GCA_027015475.1
GCA_027015535.1
GCA_027039235.1
GCA_027039635.1
GCA_027039725.1
GCA_027039825.1
GCA_027039855.1
GCA_027039965.1
GCA_027040005.1
GCA_027040145.1
GCA_027040245.1
GCA_027040345.1
GCA_027040415.1
GCA_027040545.1
GCA_027040745.1
GCA_027040815.1
GCA_027040985.1
GCA_027041065.1
GCA_027041175.1
GCA_027041375.1
GCA_027041435.1
GCA_027041455.1
GCA_027041565.1
GCA_027041875.1
GCA_027042045.1
GCA_027042205.1
GCA_027042265.1
GCA_027042285.1
GCA_027042355.1
GCA_027042885.1
GCA_027043095.1
GCA_027043425.1
GCA_027043495.1
GCA_027043555.1
GCA_027043585.1
GCA_027043605.1
GCA_027044505.1
GCA_027044605.1
GCA_027044705.1
GCA_027044875.1
GCA_027045085.1
GCA_027045365.1
GCA_027066515.1
GCA_027066735.1
GCA_027067475.1
GCA_027067525.1
GCA_027067685.1
GCA_027067735.1
GCA_027067755.1
GCA_027067835.1
GCA_027068055.1
GCA_027069525.1
GCA_027069585.1
GCA_027069685.1
GCA_027070205.1
GCA_027070255.1
GCA_027070305.1
GCA_027070335.1
GCA_027070505.1
GCA_027070555.1
GCA_027070615.1
GCA_027070715.1
GCA_027070925.1
GCA_027070985.1
GCA_027071115.1
GCA_027071265.1
GCA_027071385.1
GCA_027072145.1
GCA_027072235.1
GCA_027095635.1
GCA_027097995.1
GCA_027098195.1
GCA_027098395.1
GCA_027098835.1
GCA_027098895.1
GCA_027098915.1
GCA_027098995.1
GCA_027099095.1
GCA_027099215.1
GCA_027099315.1
GCA_027099415.1
GCA_027102655.1
GCA_027102675.1
GCA_027126235.1
GCA_027126355.1
GCA_027126435.1
GCA_027126455.1
GCA_027126535.1
GCA_027126555.1
GCA_027126655.1
GCA_027126735.1
GCA_027126775.1
GCA_027126835.1
GCA_027126935.1
GCA_027127235.1
GCA_027127275.1
GCA_027127335.1
GCA_027127435.1
GCA_027127535.1
GCA_027127555.1
GCA_027127575.1
GCA_027127635.1
GCA_027127655.1
GCA_027127695.1
GCA_027127735.1
GCA_027127755.1
GCA_027128155.1
GCA_027128195.1
GCA_027128255.1
GCA_027128595.1
GCA_027128615.1
GCA_027128685.1
GCA_027128725.1
GCA_027128765.1
GCA_027129195.1
GCA_027129365.1
GCA_027129575.1
GCA_027129675.1
GCA_027129795.1
GCA_027129895.1
GCA_027129935.1
GCA_027129995.1
GCA_027130235.1
GCA_027130795.1
GCA_027130815.1
GCA_027130895.1
GCA_027131015.1
GCA_027131115.1
GCA_027131215.1
GCA_027131615.1
GCA_027131655.1
GCA_027131715.1
GCA_027131755.1
GCA_027131815.1
GCA_027131875.1
GCA_027131915.1
GCA_027131935.1
GCA_027131975.1
GCA_027132035.1
GCA_023926185.1
GCA_023926285.1
GCA_023986235.1
GCA_023986335.1
GCA_023986375.1
GCA_023986435.1
GCA_023986475.1
GCA_024018275.1
GCA_024018395.1
GCA_024018495.1
GCA_024018535.1
GCA_024018695.1
GCA_024018715.1
GCA_024018795.1
GCA_024018815.1
GCA_024018915.1
GCA_024019015.1
GCA_024019095.1
GCA_024019315.1
GCA_024019415.1
GCA_024019515.1
GCA_024019615.1
GCA_024019715.1
GCA_024019815.1
GCA_024019915.1
GCA_024019935.1
GCA_024020015.1
GCA_024020135.1
GCA_024020235.1
GCA_024020335.1
GCA_024020435.1
GCA_024020535.1
GCA_024020735.1
GCA_024020835.1
GCA_024020935.1
GCA_024021035.1
GCA_024021055.1
GCA_024021155.1
GCA_024021235.1
GCA_024021255.1
GCA_024021335.1
GCA_024021355.1
GCA_024021455.1
GCA_024021505.1
GCA_024021655.1
GCA_024021755.1
GCA_024021855.1
GCA_024021955.1
GCA_024022055.1
GCA_024022095.1
GCA_024022155.1
GCA_024022255.1
GCA_024022275.1
GCA_024022355.1
GCA_024022375.1
GCA_024022435.1
GCA_024022475.1
GCA_024022555.1
GCA_024022575.1
GCA_024022675.1
GCA_024022775.1
GCA_024022875.1
GCA_027155315.1
GCA_027155445.1
GCA_027155525.1
GCA_027155635.1
GCA_027155825.1
GCA_027157685.1
GCA_027158025.1
GCA_027158065.1
GCA_027160265.1
GCA_027160335.1
GCA_027160405.1
GCA_027161465.1
GCA_027161525.1
GCA_027161545.1
GCA_027161605.1
GCA_027161705.1
GCA_027162025.1
GCA_027162125.1
GCA_027185785.1
GCA_027185885.1
GCA_027185985.1
GCA_027186085.1
GCA_027186125.1
GCA_027186205.1
GCA_027186405.1
GCA_027186485.1
GCA_027186585.1
GCA_027186685.1
GCA_027186785.1
GCA_027186885.1
GCA_027186925.1
GCA_027186985.1
GCA_027187185.1
GCA_027187275.1
GCA_027187385.1
GCA_027187405.1
GCA_027187485.1
GCA_027187505.1
GCA_027187585.1
GCA_027187605.1
GCA_027187805.1
GCA_027187905.1
GCA_027188005.1
GCA_027188105.1
GCA_027188205.1
GCA_027188245.1
GCA_027188305.1
GCA_027188405.1
GCA_027188505.1
GCA_027188605.1
GCA_027188625.1
GCA_027188665.1
GCA_027188705.1
GCA_027188725.1
GCA_027188805.1
GCA_027188925.1
GCA_027189025.1
GCA_027189125.1
GCA_027189225.1
GCA_027189325.1
GCA_027189425.1
GCA_027189525.1
GCA_027189565.1
GCA_027189725.1
GCA_027189765.1
GCA_027189825.1
GCA_027189845.1
GCA_027189865.1
GCA_027189885.1
GCA_027189925.1
GCA_027189965.1
GCA_027190045.1
GCA_027190345.1
GCA_027190445.1
GCA_027190545.1
GCA_027190585.1
GCA_027190745.1
GCA_027190845.1
GCA_027190945.1
GCA_027191045.1
GCA_027191065.1
GCA_027191105.1
GCA_027191205.1
GCA_027191245.1
GCA_027191305.1
GCA_027191405.1
GCA_027191505.1
GCA_027191545.1
GCA_027191605.1
GCA_027213355.1
GCA_027213825.1
GCA_027214865.1
GCA_027214885.1
GCA_027215045.1
GCA_027215065.1
GCA_027215245.1
GCA_027215355.1
GCA_027215385.1
GCA_027215685.1
GCA_027215765.1
GCA_027215825.1
GCA_027215925.1
GCA_027216025.1
GCA_027216085.1
GCA_027216185.1
GCA_027216285.1
GCA_027216405.1
GCA_027216525.1
GCA_027216605.1
GCA_027216625.1
GCA_027216765.1
GCA_027226125.1
GCA_027226205.1
GCA_027226305.1
GCA_027226345.1
GCA_027226425.1
GCA_027226485.1
GCA_027226565.1
GCA_027226585.1
GCA_027226625.1
GCA_024160245.1
GCA_024160365.1
GCA_024160465.1
GCA_024160565.1
GCA_024160585.1
GCA_024160625.1
GCA_024178405.1
GCA_024178475.1
GCA_014638335.1
GCA_014638405.1
GCA_014638535.1
GCA_014638615.1
GCA_014353125.1
GCA_014353255.1
GCA_014353325.1
GCA_014353375.1
GCA_014353425.1
GCA_014353445.1
GCA_014353515.1
GCA_014353535.1
GCA_014353575.1
GCA_014353665.1
GCA_023926095.1
GCA_023926205.1
GCA_023926245.1
GCA_023926305.1
GCA_023926525.1
GCA_023986255.1
GCA_023986455.1
GCA_024018295.1
GCA_024018335.1
GCA_024018415.1
GCA_024018435.1
GCA_024018515.1
GCA_024018635.1
GCA_024018675.1
GCA_024018735.1
GCA_024018855.1
GCA_024019035.1
GCA_024019195.1
GCA_024019335.1
GCA_024019555.1
GCA_024019655.1
GCA_024019735.1
GCA_024019755.1
GCA_024019795.1
GCA_024019845.1
GCA_024019895.1
GCA_024019955.1
GCA_024020055.1
GCA_024020155.1
GCA_024020195.1
GCA_024020255.1
GCA_024020355.1
GCA_024020455.1
GCA_024020555.1
GCA_024020595.1
GCA_024020655.1
GCA_024020775.1
GCA_024020855.1
GCA_024020875.1
GCA_024020955.1
GCA_024020975.1
GCA_024021075.1
GCA_024021175.1
GCA_024021215.1
GCA_024021275.1
GCA_024021375.1
GCA_024021475.1
GCA_024021565.1
GCA_024021675.1
GCA_024021775.1
GCA_024021975.1
GCA_024021995.1
GCA_024022075.1
GCA_024022175.1
GCA_024022195.1
GCA_024022235.1
GCA_024022295.1
GCA_017377475.1
GCA_006517725.1
GCA_024160285.1
GCA_024160305.1
GCA_024160385.1
GCA_024160405.1
GCA_024160505.1
GCA_024160605.1
GCA_029204145.1
GCA_017581085.1
GCA_017581125.1
GCA_017581165.1
GCA_017581175.1
GCA_017581265.1
GCA_017581365.1
GCA_017581465.1
GCA_017582155.1
GCA_017582185.1
GCA_017660835.1
GCA_017660855.1
GCA_017660895.1
GCA_017661455.1
GCA_017661555.1
GCA_017661955.1
GCA_017661995.1
GCA_017662055.1
GCA_017662075.1
GCA_017662255.1
GCA_017662955.1
GCA_017663095.1
GCA_017663275.1
GCA_017663395.1
GCA_017663495.1
GCA_017663595.1
GCA_017664295.1
GCA_017664315.1
GCA_017664395.1
GCA_017664515.1
GCA_017664615.1
GCA_017664705.1
GCA_017665115.1
GCA_017665315.1
GCA_017665635.1
GCA_017665675.1
GCA_017665735.1
GCA_017665835.1
GCA_017665875.1
GCA_017665935.1
GCA_017666375.1
GCA_017666435.1
GCA_017666475.1
GCA_017666535.1
GCA_017666755.1
GCA_017666855.1
GCA_017666955.1
GCA_017667355.1
GCA_017667555.1
GCA_017667655.1
GCA_017695135.1
GCA_017695235.1
GCA_017695335.1
GCA_017695405.1
GCA_017695535.1
GCA_017695635.1
GCA_017695685.1
GCA_017695845.1
GCA_017695835.1
GCA_017697075.1
GCA_017697135.1
GCA_017697175.1
GCA_017697225.1
GCA_017697275.1
GCA_017697295.1
GCA_017697375.1
GCA_017697575.1
GCA_017697765.1
GCA_017697875.1
GCA_017697965.1
GCA_017698075.1
GCA_017698155.1
GCA_017698275.1
GCA_017698295.1
GCA_014692815.1
GCA_014692895.1
GCA_014692975.1
GCA_014693075.1
GCA_014693175.1
GCA_014693365.1
GCA_014693455.1
GCA_014693555.1
GCA_014693565.1
GCA_014693645.1
GCA_014693665.1
GCA_014693765.1
GCA_014693955.1
GCA_014694735.1
GCA_014694745.1
GCA_014694835.1
GCA_014694845.1
GCA_014695105.1
GCA_014725575.1
GCA_014725675.1
GCA_014725975.1
GCA_014725995.1
GCA_014726075.1
GCA_014726095.1
GCA_014726175.1
GCA_014726195.1
GCA_014726295.1
GCA_014726395.1
GCA_014726495.1
GCA_014726595.1
GCA_014726695.1
GCA_014726805.1
GCA_014726895.1
GCA_014726995.1
GCA_014727095.1
GCA_014727195.1
GCA_014727295.1
GCA_014727315.1
GCA_014727395.1
GCA_014727415.1
GCA_014727515.1
GCA_014727615.1
GCA_014727715.1
GCA_014728585.1
GCA_014730015.1
GCA_014730455.1
GCA_014730555.1
GCA_014730655.1
GCA_014730835.1
GCA_014730855.1
GCA_014730885.1
GCA_014730905.1
GCA_014731025.1
GCA_014731045.1
GCA_014731185.1
GCA_014731435.1
GCA_014731535.1
GCA_006511435.1
GCA_006511475.1
GCA_006511515.1
GCA_006511575.1
GCA_006511605.1
GCA_006511685.1
GCA_014838785.1
GCA_006511315.1
GCA_006511365.1
GCA_006511395.1
GCA_006511405.1
GCA_006511445.1
GCA_006511665.1
GCA_006511735.1
GCA_006511755.1
GCA_006511775.1
GCA_024160265.1
GCA_024160325.1
GCA_024160425.1
GCA_024160525.1
GCA_024178345.1
GCA_024213785.1
GCA_024213835.1
GCA_024213935.1
GCA_024213975.1
GCA_024214035.1
GCA_024213855.1
GCA_024213895.1
GCA_024213985.1
GCA_024214075.1
GCA_024214095.1
GCA_014835365.1
GCA_014835555.1
GCA_014835615.1
GCA_014835675.1
GCA_014835755.1
GCA_014835775.1
GCA_014835855.1
GCA_014835875.1
GCA_014835955.1
GCA_014835975.1
GCA_014836035.1
GCA_014836055.1
GCA_014836115.1
GCA_014836125.1
GCA_014836215.1
GCA_024358585.1
GCA_024358675.1
GCA_024358705.1
GCA_024358785.1
GCA_024358805.1
GCA_024358885.1
GCA_024358905.1
GCA_024358925.1
GCA_024358995.1
GCA_024359105.1
GCA_024359205.1
GCA_024359865.1
GCA_024359965.1
GCA_024360065.1
GCA_024360085.1
GCA_024360105.1
GCA_024360165.1
GCA_024360185.1
GCA_024360285.1
GCA_024360385.1
GCA_024360485.1
GCA_024360625.1
GCA_024360685.1
GCA_024360785.1
GCA_024360885.1
GCA_024360985.1
GCA_024361085.1
GCA_024361205.1
GCA_024361245.1
GCA_024361285.1
GCA_024361305.1
GCA_024361345.1
GCA_024361385.1
GCA_024361405.1
GCA_024361545.1
GCA_024361605.1
GCA_024363505.1
GCA_024407255.1
GCA_017662935.1
GCA_017663035.1
GCA_017663375.1
GCA_017663435.1
GCA_017663535.1
GCA_017663635.1
GCA_017663755.1
GCA_017663835.1
GCA_017663955.1
GCA_017664055.1
GCA_017664155.1
GCA_017664695.1
GCA_017664755.1
GCA_017664855.1
GCA_017664975.1
GCA_017665045.1
GCA_017665075.1
GCA_017665655.1
GCA_017666065.1
GCA_017666195.1
GCA_017666395.1
GCA_017666495.1
GCA_017666595.1
GCA_017666695.1
GCA_017667195.1
GCA_017667295.1
GCA_017667395.1
GCA_017667815.1
GCA_017667875.1
GCA_017668015.1
GCA_017668315.1
GCA_017668535.1
GCA_017668635.1
GCA_017695175.1
GCA_017695265.1
GCA_017695375.1
GCA_017695395.1
GCA_017695465.1
GCA_017695495.1
GCA_017695595.1
GCA_017695675.1
GCA_017695735.1
GCA_017695795.1
GCA_017695895.1
GCA_017696965.1
GCA_017697115.1
GCA_017697265.1
GCA_017697415.1
GCA_017697605.1
GCA_017697705.1
GCA_017697725.1
GCA_017697815.1
GCA_017697915.1
GCA_017697935.1
GCA_017698145.1
GCA_017698235.1
GCA_017698335.1
GCA_017698415.1
GCA_017698525.1
GCA_017698635.1
GCA_017698735.1
GCA_017698825.1
GCA_017698975.1
GCA_017699035.1
GCA_017699045.1
GCA_017699135.1
GCA_017699345.1
GCA_017699455.1
GCA_017699735.1
GCA_017699855.1
GCA_017699955.1
GCA_014876755.1
GCA_014694015.1
GCA_014694595.1
GCA_014694645.1
GCA_014694695.1
GCA_014694785.1
GCA_014694885.1
GCA_014694965.1
GCA_014695185.1
GCA_014726035.1
GCA_014726135.1
GCA_014726235.1
GCA_014726335.1
GCA_014726435.1
GCA_014726535.1
GCA_014726555.1
GCA_014726635.1
GCA_014726655.1
GCA_014726735.1
GCA_014726845.1
GCA_014726955.1
GCA_014727055.1
GCA_014727155.1
GCA_014727255.1
GCA_014727355.1
GCA_014727455.1
GCA_014727555.1
GCA_014727655.1
GCA_014727755.1
GCA_014727775.1
GCA_014728415.1
GCA_014728725.1
GCA_014728925.1
GCA_014729215.1
GCA_014730335.1
GCA_014730395.1
GCA_014730415.1
GCA_014730495.1
GCA_014730515.1
GCA_014730615.1
GCA_014730715.1
GCA_014730795.1
GCA_014730945.1
GCA_014730985.1
GCA_014731085.1
GCA_014731125.1
GCA_014731355.1
GCA_014731475.1
GCA_014731495.1
GCA_014731655.1
GCA_014731695.1
GCA_014731835.1
GCA_014731875.1
GCA_014731975.1
GCA_014732075.1
GCA_024264805.1
GCA_004122815.1
GCA_024365615.1
GCA_024369255.1
GCA_024369275.1
GCA_024447015.1
GCA_017662975.1
GCA_017663115.1
GCA_017663415.1
GCA_017663515.1
GCA_017663615.1
GCA_017664215.1
GCA_017664235.1
GCA_017664335.1
GCA_017664435.1
GCA_017664535.1
GCA_017665135.1
GCA_017665155.1
GCA_017665435.1
GCA_017665755.1
GCA_017666655.1
GCA_017666675.1
GCA_017667075.1
GCA_017667275.1
GCA_017667575.1
GCA_017667775.1
GCA_017667795.1
GCA_017668695.1
GCA_017668895.1
GCA_017668915.1
GCA_017668995.1
GCA_017669015.1
GCA_017669115.1
GCA_017669905.1
GCA_017670005.1
GCA_017670105.1
GCA_017670125.1
GCA_017670565.1
GCA_017670625.1
GCA_017670925.1
GCA_017671025.1
GCA_017671125.1
GCA_017671225.1
GCA_017696985.1
GCA_017697195.1
GCA_017697395.1
GCA_017697495.1
GCA_017697695.1
GCA_017697795.1
GCA_017697825.1
GCA_017697895.1
GCA_017697995.1
GCA_017698015.1
GCA_017698035.1
GCA_017698085.1
GCA_017698115.1
GCA_017698185.1
GCA_017698215.1
GCA_017698305.1
GCA_017698395.1
GCA_017698505.1
GCA_017698615.1
GCA_017698715.1
GCA_017698815.1
GCA_017698915.1
GCA_017699115.1
GCA_017699215.1
GCA_017699335.1
GCA_017699415.1
GCA_017699435.1
GCA_017699625.1
GCA_017699795.1
GCA_017699925.1
GCA_017700095.1
GCA_029809175.1
GCA_029809225.1
GCA_029809275.1
GCA_029809375.1
GCA_029813455.1
GCA_029813555.1
GCA_029813585.1
GCA_029813655.1
GCA_024668595.2
GCA_024668635.2
GCA_902166055.1
GCA_029334845.1
GCA_029335155.1
GCA_029383935.1
GCA_029384015.1
GCA_029384155.1
GCA_029384195.1
GCA_029384245.1
GCA_029384755.1
GCA_029384795.1
GCA_029384895.1
GCA_029384955.1
GCA_029385055.1
GCA_029385155.1
GCA_029385375.1
GCA_029385455.1
GCA_029385475.1
GCA_029385555.1
GCA_029385575.1
GCA_029385595.1
GCA_029385775.1
GCA_029385875.1
GCA_029385955.1
GCA_029386075.1
GCA_029386175.1
GCA_029386275.1
GCA_029386365.1
GCA_029386475.1
GCA_029386575.1
GCA_029386595.1
GCA_029386635.1
GCA_029386675.1
GCA_029386705.1
GCA_029386775.1
GCA_029386795.1
GCA_029386815.1
GCA_029386895.1
GCA_029387095.1
GCA_029387135.1
GCA_029387195.1
GCA_029387295.1
GCA_029387495.1
GCA_029387595.1
GCA_029387695.1
GCA_029387795.1
GCA_029387815.1
GCA_029387895.1
GCA_029387915.1
GCA_029388015.1
GCA_029388115.1
GCA_029388215.1
GCA_029388315.1
GCA_029388415.1
GCA_029388495.1
GCA_029388615.1
GCA_029388655.1
GCA_029388715.1
GCA_029388815.1
GCA_029388915.1
GCA_029389015.1
GCA_029389035.1
GCA_029389075.1
GCA_029389115.1
GCA_029389135.1
GCA_029389215.1
GCA_029389235.1
GCA_029389425.1
GCA_029389535.1
GCA_029389615.1
GCA_029389735.1
GCA_029389835.1
GCA_029390035.1
GCA_029390135.1
GCA_029390235.1
GCA_029390275.1
GCA_029390335.1
GCA_029390355.1
GCA_029821895.1
GCA_029821965.1
GCA_029822135.1
GCA_029822175.1
GCA_029852205.1
GCA_029852245.1
GCA_029852315.1
GCA_029852545.1
GCA_029852565.1
GCA_029852645.1
GCA_029852665.1
GCA_029853075.1
GCA_029853095.1
GCA_029853265.1
GCA_029853315.1
GCA_029853365.1
GCA_029853455.1
GCA_029853625.1
GCA_031247935.1
GCA_031247975.1
GCA_031248035.1
GCA_031248235.1
GCA_031248535.1
GCA_031248555.1
GCA_031248635.1
GCA_031248675.1
GCA_031248735.1
GCA_031248755.1
GCA_031248795.1
GCA_031248855.1
GCA_031248955.1
GCA_031249095.1
GCA_031249155.1
GCA_031249415.1
GCA_029414595.1
GCA_029414635.1
GCA_029414735.1
GCA_029414855.1
GCA_029414895.1
GCA_029414955.1
GCA_029415095.1
GCA_029415265.1
GCA_029415315.1
GCA_029415415.1
GCA_029415455.1
GCA_029415515.1
GCA_029415615.1
GCA_029415675.1
GCA_029415715.1
GCA_029415835.1
GCA_029415875.1
GCA_029415915.1
GCA_029415935.1
GCA_029416235.1
GCA_029416435.1
GCA_029416535.1
GCA_029416595.1
GCA_029416635.1
GCA_029416715.1
GCA_029416835.1
GCA_029416935.1
GCA_029417455.1
GCA_029417555.1
GCA_029417755.1
GCA_029417855.1
GCA_029417955.1
GCA_029419155.1
GCA_029419195.1
GCA_029419255.1
GCA_029419315.1
GCA_029419355.1
GCA_029419395.1
GCA_029419455.1
GCA_029419555.1
GCA_029419575.1
GCA_029419775.1
GCA_029420895.1
GCA_029421295.1
GCA_029421395.1
GCA_029421495.1
GCA_029421595.1
GCA_029421695.1
GCA_029421975.1
GCA_029421995.1
GCA_029422095.1
GCA_029422275.1
GCA_029422395.1
GCA_017918285.1
GCA_017918415.1
GCA_017918515.1
GCA_017918585.1
GCA_017918715.1
GCA_017918815.1
GCA_017918865.1
GCA_017918915.1
GCA_017918925.1
GCA_017919015.1
GCA_017919035.1
GCA_017919115.1
GCA_017919175.1
GCA_017919415.1
GCA_017919525.1
GCA_017919615.1
GCA_017919715.1
GCA_017919835.1
GCA_017919935.1
GCA_017920035.1
GCA_017920135.1
GCA_017920155.1
GCA_018143915.1
GCA_018144115.1
GCA_018144205.1
GCA_018144415.1
GCA_018144535.1
GCA_018144635.1
GCA_018144735.1
GCA_018144755.1
GCA_018144835.1
GCA_018144855.1
GCA_018144955.1
GCA_018145055.1
GCA_018145105.1
GCA_018145255.1
GCA_018145355.1
GCA_018145455.1
GCA_018145555.1
GCA_018146035.1
GCA_018168315.1
GCA_018168395.1
GCA_018168415.1
GCA_018168615.1
GCA_018170695.1
GCA_018170775.1
GCA_018170795.1
GCA_029819525.1
GCA_029819565.1
GCA_029819625.1
GCA_029819745.1
GCA_029819785.1
GCA_029819955.1
GCA_029819975.1
GCA_029819995.1
GCA_029820065.1
GCA_031326145.1
GCA_031347125.1
GCA_025539895.2
GCA_026583165.2
GCA_026582245.2
GCA_025538655.2
GCA_037018795.1
GCA_037018875.1
GCA_037018915.1
GCA_037018975.1
GCA_037018995.1
GCA_037019215.1
GCA_037019255.1
GCA_037019295.1
GCA_037019435.1
GCA_037019475.1
GCA_037019495.1
GCA_037019555.1
GCA_037019575.1
GCA_037019885.1
GCA_037019925.1
GCA_037019985.1
GCA_037020085.1
GCA_037020125.1
GCA_037020185.1
GCA_037020275.1
GCA_037020365.1
GCA_037020505.1
GCA_037020565.1
GCA_037020575.1
GCA_037020685.1
GCA_037020785.1
GCA_037020805.1
GCA_037020855.1
GCA_037020905.1
GCA_037020945.1
GCA_037021145.1
GCA_037021245.1
GCA_037021305.1
GCA_037021405.1
GCA_037021505.1
GCA_037021795.1
GCA_037021815.1
GCA_026582765.2
GCA_032333775.2
GCA_025540915.2
GCA_025539495.2
GCA_007185035.1
GCA_031344195.1
GCA_031346525.1
GCA_031346545.1
GCA_031346625.1
GCA_031346745.1
GCA_031346845.1
GCA_031346885.1
GCA_031347025.1
GCA_031347145.1
GCA_029404235.1
GCA_029404295.1
GCA_029404395.1
GCA_029404515.1
GCA_029404615.1
GCA_029404815.1
GCA_029405015.1
GCA_029405115.1
GCA_029405215.1
GCA_029405335.1
GCA_029405375.1
GCA_029405475.1
GCA_029405495.1
GCA_029405605.1
GCA_029405625.1
GCA_029405705.1
GCA_029405725.1
GCA_029405825.1
GCA_029405925.1
GCA_029406025.1
GCA_029406125.1
GCA_029406225.1
GCA_032756835.1
GCA_032757535.1
GCA_026584565.2
GCA_032332015.2
GCA_032338375.2
GCA_026582705.2
GCA_025549795.2
GCA_000443245.1
GCA_028758685.3
GCA_032329075.2
GCA_032336645.2
GCA_037009245.1
GCA_028955845.3
GCA_031775095.2
GCA_032509585.2
GCA_032332315.2
GCA_025549875.2
GCA_025549935.2
GCA_025549855.2
GCA_032509645.2
GCA_025538515.2
GCA_025538695.2
GCA_037046265.1
GCA_024296845.1
GCA_024398215.1
GCA_024398255.1
GCA_024400015.1
GCA_024400075.1
GCA_024400255.1
GCA_024402175.1
GCA_024461375.1
GCA_000529375.1
GCA_000529575.1
GCA_000529795.1
GCA_000529915.1
GCA_000529995.1
GCA_000530075.1
GCA_000530395.1
GCA_000530515.1
GCA_000531015.1
GCA_000531115.1
GCA_000531495.1
GCA_000532035.1
GCA_000532095.1
GCA_000532195.1
GCA_000532475.1
GCA_000532595.1
GCA_000532775.1
GCA_000532855.1
GCA_000532875.1
GCA_000532975.1
GCA_000533075.1
GCA_000533175.1
GCA_000533275.1
GCA_000533375.1
GCA_000533475.1
GCA_000533575.1
GCA_000533675.1
GCA_000533775.1
GCA_000533875.1
GCA_000533895.1
GCA_000533975.1
GCA_000533995.1
GCA_000535015.1
GCA_000535035.1
GCA_000535115.1
GCA_000535135.1
GCA_000535215.1
GCA_000535235.1
GCA_000535315.1
GCA_000535335.1
GCA_000535435.1
GCA_000535535.1
GCA_000535635.1
GCA_000535735.1
GCA_000535835.1
GCA_000535935.1
GCA_000536035.1
GCA_000536135.1
GCA_000536235.1
GCA_000536255.1
GCA_000536335.1
GCA_000536355.1
GCA_000536435.1
GCA_000536455.1
GCA_000536555.1
GCA_000536655.1
GCA_000536755.1
GCA_000536855.1
GCA_000536955.1
GCA_000537055.1
GCA_000537155.1
GCA_000537255.1
GCA_000537355.1
GCA_000537455.1
GCA_000537475.1
GCA_000537555.1
GCA_000537575.1
GCA_000537655.1
GCA_000537675.1
GCA_000537775.1
GCA_000537875.1
GCA_000537975.1
GCA_000538075.1
GCA_000538175.1
GCA_000538275.1
GCA_000538375.1
GCA_000538475.1
GCA_000538575.1
GCA_000538675.1
GCA_000538695.1
GCA_000538775.1
GCA_000538795.1
GCA_000538875.1
GCA_000538895.1
GCA_000538995.1
GCA_000539095.1
GCA_000539195.1
GCA_000539295.1
GCA_000539395.1
GCA_000568135.1
GCA_000530665.1
GCA_000531915.1
GCA_000532255.1
GCA_000532395.1
GCA_000532575.1
GCA_000532695.1
GCA_000559265.1
GCA_000562585.1
GCA_000569175.1
GCA_000569275.1
GCA_000569375.1
GCA_000569475.1
GCA_000569575.1
GCA_000569675.1
GCA_000569695.1
GCA_000569775.1
GCA_000569795.1
GCA_000569875.1
GCA_000569895.1
GCA_000569995.1
GCA_000570095.1
GCA_000570195.1
GCA_000570295.1
GCA_000570395.1
GCA_000570495.1
GCA_000570595.1
GCA_000570695.1
GCA_000570795.1
GCA_000570895.1
GCA_000570915.1
GCA_000570995.1
GCA_000571015.1
GCA_000571095.1
GCA_000571115.1
GCA_000571215.1
GCA_000571315.1
GCA_000571415.1
GCA_000571515.1
GCA_000571615.1
GCA_000571715.1
GCA_000571815.1
GCA_000572225.1
GCA_000572385.1
GCA_000572405.1
GCA_000572505.1
GCA_000572605.1
GCA_000572705.1
GCA_000572805.1
GCA_000572905.1
GCA_000573005.1
GCA_000573145.1
GCA_000573245.1
GCA_000573345.1
GCA_000573365.1
GCA_000573445.1
GCA_000573465.1
GCA_000573545.1
GCA_000573565.1
GCA_000601565.1
GCA_000601585.1
GCA_000601665.1
GCA_000601685.1
GCA_000601765.1
GCA_000601785.1
GCA_000601885.1
GCA_000601985.1
GCA_000602085.1
GCA_000602185.1
GCA_000602285.1
GCA_000602385.1
GCA_000602485.1
GCA_000602585.1
GCA_000602685.1
GCA_000602785.1
GCA_000602885.1
GCA_000602905.1
GCA_000602985.1
GCA_000603005.1
GCA_000603105.1
GCA_000603205.1
GCA_000604485.1
GCA_000604585.1
GCA_000604685.1
GCA_000604785.1
GCA_000604885.1
GCA_000604985.1
GCA_000605085.1
GCA_000605185.1
GCA_000605285.1
GCA_000605305.1
GCA_000605385.1
GCA_000605405.1
GCA_000605485.1
GCA_000605505.1
GCA_000605605.1
GCA_000605705.1
GCA_000605805.1
GCA_000605905.1
GCA_000606005.1
GCA_000606105.1
GCA_000606205.1
GCA_000606305.1
GCA_000606405.1
GCA_000606565.1
GCA_000606585.1
GCA_000606665.1
GCA_000606685.1
GCA_000606765.1
GCA_000606785.1
GCA_000606885.1
GCA_000636195.1
GCA_000636295.1
GCA_000636395.1
GCA_000636495.1
GCA_000636595.1
GCA_000636695.1
GCA_000636795.1
GCA_000636895.1
GCA_000636995.1
GCA_000637095.1
GCA_000637115.1
GCA_000637195.1
GCA_000637215.1
GCA_000637295.1
GCA_000637315.1
GCA_000637415.1
GCA_000637515.1
GCA_000637615.1
GCA_000637715.1
GCA_000637815.1
GCA_000637915.1
GCA_000638015.1
GCA_000638115.1
GCA_000638215.1
GCA_000638315.1
GCA_000638335.1
GCA_000638415.1
GCA_000638435.1
GCA_000638515.1
GCA_000638535.1
GCA_000638635.1
GCA_000638735.1
GCA_000638835.1
GCA_000638935.1
GCA_000639035.1
GCA_000639135.1
GCA_000639235.1
GCA_000639335.1
GCA_000639435.1
GCA_000639535.1
GCA_000639555.1
GCA_000639635.1
GCA_000639655.1
GCA_000639735.1
GCA_000639755.1
GCA_000639855.1
GCA_000639955.1
GCA_032856825.1
GCA_032856865.1
GCA_032856925.1
GCA_032856985.1
GCA_032857205.1
GCA_037083895.1
GCA_032764935.1
GCA_032766495.1
GCA_037111725.1
GCA_037111795.1
GCA_007410625.1
GCA_002221815.1
GCA_002208375.1
GCA_002208395.1
GCA_002208485.1
GCA_002209835.1
GCA_002214665.1
GCA_037076505.1
GCA_033370375.2
GCA_037137095.1
GCA_037137315.1
GCA_037164185.1
GCA_037164235.1
GCA_037164285.1
GCA_007677665.1
GCA_002208435.1
GCA_002208475.1
GCA_002208535.1
GCA_002209325.1
GCA_002209845.1
GCA_002209905.1
GCA_033036415.1
GCA_033036495.1
GCA_033036515.1
GCA_033036555.1
GCA_032757495.1
GCA_037111775.1
GCA_025538235.2
GCA_032331355.2
GCA_026582585.2
GCA_033370395.2
GCA_025538595.2
GCA_025539455.2
GCA_037127515.1
GCA_032330855.2
GCA_007826355.1
GCA_007827115.1
GCA_002247045.1
GCA_002247245.1
GCA_002250865.1
GCA_002208335.1
GCA_002208455.1
GCA_002208555.1
GCA_002209825.1
GCA_002209895.1
GCA_002209945.1
GCA_002210005.1
GCA_033015395.2
GCA_025549775.2
GCA_025539415.2
GCA_025538275.2
GCA_025538395.2
GCA_007677455.1
GCA_033022915.1
GCA_033022935.1
GCA_033045855.1
GCA_033045915.1
GCA_033046135.1
GCA_017918115.1
GCA_017918395.1
GCA_017918495.1
GCA_017918575.1
GCA_017918695.1
GCA_017918785.1
GCA_017918895.1
GCA_017918995.1
GCA_017919095.1
GCA_017919135.1
GCA_017919185.1
GCA_017919215.1
GCA_017919235.1
GCA_017976135.1
GCA_017976185.1
GCA_037199585.1
GCA_037199595.1
GCA_037199755.1
GCA_037169125.1
GCA_037169245.1
GCA_037169335.1
GCA_037169545.1
GCA_037169645.1
GCA_037169665.1
GCA_037169685.1
GCA_037169745.1
GCA_037169805.1
GCA_037169845.1
GCA_037169965.1
GCA_037195405.1
GCA_963995355.1
GCA_963994745.1
GCA_963995285.1
GCA_963994755.1
GCA_963995175.1
GCA_963993555.1
GCA_963993635.1
GCA_963994295.1
GCA_963994735.1
GCA_963994615.1
GCA_963994185.1
GCA_963995035.1
GCA_963994315.1
GCA_963995405.1
GCA_963993595.1
GCA_963993475.1
GCA_963994325.1
GCA_963993315.1
GCA_963994095.1
GCA_963994655.1
GCA_963993335.1
GCA_963995445.1
GCA_002250785.1
GCA_031533605.1
GCA_031533705.1
GCA_031533725.1
GCA_031533765.1
GCA_031533805.1
GCA_018093205.1
GCA_018134665.1
GCA_018134865.1
GCA_018134965.1
GCA_018135565.1
GCA_018164775.1
GCA_018164815.1
GCA_018164875.1
GCA_018164955.1
GCA_018164995.1
GCA_018165055.1
GCA_018165075.1
GCA_018165135.1
GCA_018165155.1
GCA_018165175.1
GCA_018165235.1
GCA_018165335.1
GCA_018165695.1
GCA_037404515.1
GCA_037084145.2
GCA_037405135.1
GCA_037405395.1
GCA_037405435.1
GCA_037406015.1
GCA_037407135.1
GCA_037407215.1
GCA_037195685.1
GCA_031634235.1
GCA_018143955.1
GCA_018144055.1
GCA_018144075.1
GCA_018144155.1
GCA_018144175.1
GCA_018144255.1
GCA_018144275.1
GCA_018144295.1
GCA_018144485.1
GCA_018144595.1
GCA_018144795.1
GCA_018144995.1
GCA_018145195.1
GCA_018145295.1
GCA_018145315.1
GCA_018145415.1
GCA_018145615.1
GCA_018146215.1
GCA_018146535.1
GCA_018146625.1
GCA_018146715.1
GCA_018147035.1
GCA_018147855.1
GCA_018170735.1
GCA_018170835.1
GCA_018178495.1
GCA_963994525.1
GCA_963993685.1
GCA_963993325.1
GCA_963993695.1
GCA_963993575.1
GCA_963993455.1
GCA_963994005.1
GCA_963993915.1
GCA_963993485.1
GCA_963994335.1
GCA_963995305.1
GCA_963993805.1
GCA_963994345.1
GCA_963995315.1
GCA_024372145.1
GCA_024391125.1
GCA_024454215.1
GCA_024454395.1
GCA_024454425.1
GCA_024454495.1
GCA_024454545.1
GCA_024454595.1
GCA_024454615.1
GCA_024454695.1
GCA_024454715.1
GCA_024454725.1
GCA_018209065.1
GCA_018209145.1
GCA_018209265.1
GCA_018209365.1
GCA_018209405.1
GCA_018209465.1
GCA_018209565.1
GCA_018209605.1
GCA_018209665.1
GCA_018209765.1
GCA_018209865.1
GCA_018209885.1
GCA_018209905.1
GCA_018209965.1
GCA_018209985.1
GCA_018210065.1
GCA_018210085.1
GCA_018210155.1
GCA_018210285.1
GCA_018210385.1
GCA_018210475.1
GCA_018210525.1
GCA_037095845.2
GCA_037405535.1
GCA_037405915.1
GCA_037406035.1
GCA_037406095.1
GCA_037406115.1
GCA_037406265.1
GCA_963995105.1
GCA_963995225.1
GCA_963994015.1
GCA_963993965.1
GCA_963995115.1
GCA_963993535.1
GCA_963993415.1
GCA_963995165.1
GCA_963993425.1
GCA_963995055.1
GCA_963994645.1
GCA_963994965.1
GCA_963994175.1
GCA_963995025.1
GCA_963994975.1
GCA_963993765.1
GCA_963993405.1
GCA_963994865.1
GCA_963993775.1
GCA_963993655.1
GCA_963994555.1
GCA_963993345.1
GCA_963994685.1
GCA_963995415.1
GCA_963994405.1
GCA_963995185.1
GCA_963994535.1
GCA_963995075.1
GCA_963994665.1
GCA_963993815.1
GCA_018147545.1
GCA_018148235.1
GCA_018149045.1
GCA_018149135.1
GCA_018149235.1
GCA_018149335.1
GCA_018149355.1
GCA_018149435.1
GCA_018149455.1
GCA_018149655.1
GCA_018150155.1
GCA_018150255.1
GCA_018150385.1
GCA_018150445.1
GCA_018150515.1
GCA_018150655.1
GCA_018150675.1
GCA_018150995.1
GCA_018151115.1
GCA_018151205.1
GCA_018151395.1
GCA_018151535.1
GCA_018151615.1
GCA_018151725.1
GCA_018152015.1
GCA_018152095.1
GCA_018152545.1
GCA_018152785.1
GCA_018152875.1
GCA_018152985.1
GCA_018153055.1
GCA_018153155.1
GCA_018153335.1
GCA_018153435.1
GCA_018178455.1
GCA_018180235.1
GCA_018183375.1
GCA_018184595.1
GCA_018184695.1
GCA_018209545.1
GCA_018209645.1
GCA_018209745.1
GCA_018209795.1
GCA_018209945.1
GCA_018210045.1
GCA_018210145.1
GCA_018210185.1
GCA_018210245.1
GCA_018210265.1
GCA_018210345.1
GCA_018210365.1
GCA_018210445.1
GCA_018210565.1
GCA_018210665.1
GCA_018210715.1
GCA_018210765.1
GCA_018210865.1
GCA_018210965.1
GCA_018211035.1
GCA_018211165.1
GCA_018211265.1
GCA_018211325.1
GCA_018211365.1
GCA_018211385.1
GCA_018211425.1
GCA_018211465.1
GCA_018211485.1
GCA_018211565.1
GCA_018211585.1
GCA_018211605.1
GCA_018211785.1
GCA_018211885.1
GCA_018211925.1
GCA_018211985.1
GCA_018212085.1
GCA_018212185.1
GCA_018212285.1
GCA_018212385.1
GCA_018212485.1
GCA_018212585.1
GCA_018212605.1
GCA_018212625.1
GCA_018212685.1
GCA_018212705.1
GCA_018212785.1
GCA_018212805.1
GCA_018212905.1
GCA_018213005.1
GCA_018213105.1
GCA_018213205.1
GCA_018213305.1
GCA_018213445.1
GCA_018213505.1
GCA_018213805.1
GCA_018213825.1
GCA_018213845.1
GCA_018213925.1
GCA_018213945.1
GCA_018214005.1
GCA_018214035.1
GCA_018214125.1
GCA_018214225.1
GCA_018214325.1
GCA_018214425.1
GCA_018214525.1
GCA_018214625.1
GCA_018214725.1
GCA_018214825.1
GCA_018214925.1
GCA_018215045.1
GCA_018215085.1
GCA_018215125.1
GCA_018215225.1
GCA_018215245.1
GCA_037404585.1
GCA_008039665.1
GCA_008039745.1
GCA_008040245.1
GCA_008040335.1
GCA_008040325.1
GCA_008040485.1
GCA_008040555.1
GCA_008079395.1
GCA_008079415.1
GCA_008079505.1
GCA_008079525.1
GCA_008079585.1
GCA_008079695.1
GCA_008079785.1
GCA_008079895.1
GCA_008080005.1
GCA_008080105.1
GCA_008080075.1
GCA_008080185.1
GCA_008080305.1
GCA_008080325.1
GCA_008080335.1
GCA_029269785.1
GCA_963993725.1
GCA_963993605.1
GCA_963994025.1
GCA_963994625.1
GCA_963994505.1
GCA_963994995.1
GCA_963993785.1
GCA_963994515.1
GCA_963993795.1
GCA_963994845.1
GCA_963993755.1
GCA_963994725.1
GCA_963995385.1
GCA_963995265.1
GCA_963993525.1
GCA_963994065.1
GCA_963993895.1
GCA_963994305.1
GCA_963994675.1
GCA_963995095.1
GCA_963993355.1
GCA_963994895.1
GCA_963995195.1
GCA_037404935.1
GCA_037405035.1
GCA_037405115.1
GCA_037414495.1
GCA_008079405.1
GCA_008079425.1
GCA_008079515.1
GCA_008079565.1
GCA_008079615.1
GCA_008079635.1
GCA_008079675.1
GCA_008079765.1
GCA_008079815.1
GCA_008079885.1
GCA_008079975.1
GCA_008079915.1
GCA_008080235.1
GCA_008080375.1
GCA_024535975.1
GCA_024536435.1
GCA_024536935.1
GCA_024592685.1
GCA_024592725.1
GCA_024592935.1
GCA_024593055.1
GCA_024593135.1
GCA_024593155.1
GCA_024593235.1
GCA_024593295.1
GCA_024593335.1
GCA_024593435.1
GCA_024593545.1
GCA_024593635.1
GCA_024593755.1
GCA_024593865.1
GCA_024593895.1
GCA_024594055.1
GCA_024594155.1
GCA_024594235.1
GCA_024594275.1
GCA_024594355.1
GCA_024594425.1
GCA_024594455.1
GCA_024594465.1
GCA_024594495.1
GCA_024594555.1
GCA_024594575.1
GCA_024594675.1
GCA_024594775.1
GCA_024701335.1
GCA_037478255.1
GCA_007998145.1
GCA_902385895.1
GCA_024741415.1
GCA_024741515.1
GCA_024741615.1
GCA_024741635.1
GCA_024534755.1
GCA_024535955.1
GCA_024536575.1
GCA_024588215.1
GCA_024588515.1
GCA_024588615.1
GCA_024588715.1
GCA_024588765.1
GCA_024588815.1
GCA_024588915.1
GCA_024589015.1
GCA_024590145.1
GCA_024590135.1
GCA_024590235.1
GCA_024590255.1
GCA_024590275.1
GCA_024590345.1
GCA_024592675.1
GCA_024592845.1
GCA_024592895.1
GCA_024615405.1
GCA_024615425.1
GCA_024618165.1
GCA_008123575.1
GCA_008123625.1
GCA_008123715.1
GCA_008123815.1
GCA_008123885.1
GCA_024634545.1
GCA_024634575.1
GCA_024634665.1
GCA_024656275.1
GCA_024758465.1
GCA_018292265.1
GCA_005146215.2
GCA_005048925.2
GCA_024600095.1
GCA_024701345.1
GCA_018377175.1
GCA_018399115.1
GCA_008121315.1
GCA_027194225.1
GCA_027194385.1
GCA_027194485.1
GCA_027194585.1
GCA_027194685.1
GCA_027194785.1
GCA_027194825.1
GCA_027194885.1
GCA_027195005.1
GCA_027195025.1
GCA_027195105.1
GCA_027195285.1
GCA_027195305.1
GCA_027195345.1
GCA_027195405.1
GCA_027195605.1
GCA_027195705.1
GCA_027195785.1
GCA_027195905.1
GCA_027196005.1
GCA_027196105.1
GCA_027196215.1
GCA_027196265.1
GCA_027196305.1
GCA_027196325.1
GCA_027196405.1
GCA_027196425.1
GCA_027196465.1
GCA_027196505.1
GCA_027196525.1
GCA_027196565.1
GCA_027196625.1
GCA_027196725.1
GCA_027196825.1
GCA_027196925.1
GCA_027197025.1
GCA_027197125.1
GCA_027197225.1
GCA_027197395.1
GCA_027197485.1
GCA_027197575.1
GCA_027197605.1
GCA_027197705.1
GCA_027197805.1
GCA_027197905.1
GCA_027197945.1
GCA_027198005.1
GCA_027198105.1
GCA_027198205.1
GCA_027198445.1
GCA_027198605.1
GCA_027198625.1
GCA_027198705.1
GCA_027198725.1
GCA_027198805.1
GCA_027198825.1
GCA_027198865.1
GCA_027198925.1
GCA_027199025.1
GCA_027199225.1
GCA_027199265.1
GCA_027199325.1
GCA_027199465.1
GCA_027199525.1
GCA_027199565.1
GCA_027199625.1
GCA_027199665.1
GCA_027199845.1
GCA_027199865.1
GCA_027199925.1
GCA_027199945.1
GCA_027200025.1
GCA_027200045.1
GCA_027200145.1
GCA_027200185.1
GCA_027200245.1
GCA_027200345.1
GCA_027200545.1
GCA_027200645.1
GCA_027200695.1
GCA_027200745.1
GCA_027200845.1
GCA_027200945.1
GCA_027201045.1
GCA_027201065.1
GCA_027201145.1
GCA_027201165.1
GCA_027201265.1
GCA_027201365.1
GCA_027201405.1
GCA_027201465.1
GCA_027220735.1
GCA_027249285.1
GCA_027249375.1
GCA_027249485.1
GCA_027249535.1
GCA_027249785.1
GCA_027251425.1
GCA_027251515.1
GCA_027251555.1
GCA_027251615.1
GCA_027251715.1
GCA_027251735.1
GCA_027251815.1
GCA_027251835.1
GCA_027251915.1
GCA_027251935.1
GCA_027252075.1
GCA_027252335.1
GCA_027252435.1
GCA_027252535.1
GCA_027252635.1
GCA_027252735.1
GCA_027252915.1
GCA_027253055.1
GCA_027253135.1
GCA_027253295.1
GCA_027253395.1
GCA_027253435.1
GCA_027253495.1
GCA_027253595.1
GCA_027253695.1
GCA_027253795.1
GCA_027253995.1
GCA_027254095.1
GCA_027254115.1
GCA_027254195.1
GCA_027254215.1
GCA_027254255.1
GCA_027254315.1
GCA_027254415.1
GCA_027254515.1
GCA_027254615.1
GCA_027254715.1
GCA_027254755.1
GCA_027255115.1
GCA_027255215.1
GCA_027255275.1
GCA_027255315.1
GCA_027255335.1
GCA_027255375.1
GCA_027255415.1
GCA_027255435.1
GCA_027255875.1
GCA_027255975.1
GCA_027256135.1
GCA_027280285.1
GCA_027280345.1
GCA_027280445.1
GCA_027280545.1
GCA_027280565.1
GCA_027280585.1
GCA_027280645.1
GCA_027280665.1
GCA_027280765.1
GCA_027281165.1
GCA_027281265.1
GCA_027281365.1
GCA_027281465.1
GCA_027281505.1
GCA_027281565.1
GCA_027281665.1
GCA_027281685.1
GCA_027281705.1
GCA_027281765.1
GCA_027281785.1
GCA_027281865.1
GCA_027281885.1
GCA_027281915.1
GCA_027281985.1
GCA_027282085.1
GCA_027282125.1
GCA_027282185.1
GCA_027282225.1
GCA_027282285.1
GCA_027282485.1
GCA_027282585.1
GCA_027282685.1
GCA_027282905.1
GCA_027283005.1
GCA_027283045.1
GCA_027283085.1
GCA_027283105.1
GCA_027283125.1
GCA_027283205.1
GCA_027283305.1
GCA_027283405.1
GCA_027283605.1
GCA_027283705.1
GCA_027283805.1
GCA_027283845.1
GCA_027283905.1
GCA_027283945.1
GCA_027284005.1
GCA_027284085.1
GCA_027284125.1
GCA_027284205.1
GCA_027284225.1
GCA_027284305.1
GCA_027284325.1
GCA_027284425.1
GCA_027284525.1
GCA_027284625.1
GCA_027284725.1
GCA_027284825.1
GCA_027284925.1
GCA_027285025.1
GCA_027285125.1
GCA_027285225.1
GCA_027285345.1
GCA_027285365.1
GCA_027285425.1
GCA_027285445.1
GCA_027285545.1
GCA_027285585.1
GCA_027285745.1
GCA_027285845.1
GCA_031514585.1
GCA_031514705.1
GCA_031514765.1
GCA_031514865.1
GCA_031514965.1
GCA_018407915.1
GCA_018408225.1
GCA_018408245.1
GCA_027357205.1
GCA_027357225.1
GCA_027357305.1
GCA_027357425.1
GCA_027357605.1
GCA_027357765.1
GCA_027357865.1
GCA_027357985.1
GCA_027358125.1
GCA_027358395.1
GCA_027358425.1
GCA_027358525.1
GCA_027358545.1
GCA_027358655.1
GCA_027358775.1
GCA_027359095.1
GCA_027359195.1
GCA_027359255.1
GCA_027359615.1
GCA_027359685.1
GCA_027359715.1
GCA_027359825.1
GCA_027360125.1
GCA_027360155.1
GCA_027360335.1
GCA_027360795.1
GCA_027360835.1
GCA_027360915.1
GCA_027360935.1
GCA_027360955.1
GCA_027360965.1
GCA_027361035.1
GCA_027361135.1
GCA_027361175.1
GCA_027361335.1
GCA_027361435.1
GCA_027361475.1
GCA_027361675.1
GCA_027361735.1
GCA_027361835.1
GCA_027361925.1
GCA_027362035.1
GCA_027362055.1
GCA_027362135.1
GCA_027362255.1
GCA_027362355.1
GCA_027362455.1
GCA_027362555.1
GCA_027362655.1
GCA_027362695.1
GCA_027362755.1
GCA_027362795.1
GCA_027362855.1
GCA_027460945.1
GCA_027460965.1
GCA_027460985.1
GCA_027461065.1
GCA_027461145.1
GCA_027461255.1
GCA_027461305.1
GCA_027461405.1
GCA_027461565.1
GCA_027461605.1
GCA_027461665.1
GCA_027461765.1
GCA_027461865.1
GCA_027461985.1
GCA_027462065.1
GCA_027462085.1
GCA_027462145.1
GCA_027462185.1
GCA_027462225.1
GCA_027462285.1
GCA_027462385.1
GCA_027462485.1
GCA_027462525.1
GCA_027462585.1
GCA_027462685.1
GCA_027462785.1
GCA_027462985.1
GCA_027463085.1
GCA_027463125.1
GCA_027463185.1
GCA_027463205.1
GCA_027463225.1
GCA_027463245.1
GCA_027204425.1
GCA_027204445.1
GCA_027204485.1
GCA_027204525.1
GCA_027204545.1
GCA_027204625.1
GCA_027204645.1
GCA_027204745.1
GCA_027204845.1
GCA_027204945.1
GCA_027205045.1
GCA_027205145.1
GCA_027205245.1
GCA_027205445.1
GCA_027205545.1
GCA_027205665.1
GCA_027205745.1
GCA_027205825.1
GCA_027205885.1
GCA_027206185.1
GCA_027206225.1
GCA_027206305.1
GCA_027206385.1
GCA_027206665.1
GCA_027206765.1
GCA_027206825.1
GCA_027206845.1
GCA_027206905.1
GCA_027207125.1
GCA_027207185.1
GCA_027207205.1
GCA_027207225.1
GCA_027207245.1
GCA_027207305.1
GCA_027207365.1
GCA_027207405.1
GCA_027207465.1
GCA_027207565.1
GCA_027207665.1
GCA_027207765.1
GCA_027207865.1
GCA_027207965.1
GCA_027208005.1
GCA_027208065.1
GCA_027208165.1
GCA_027208185.1
GCA_027208265.1
GCA_027208285.1
GCA_027208365.1
GCA_027208385.1
GCA_027208485.1
GCA_027208585.1
GCA_027208685.1
GCA_027208785.1
GCA_027208885.1
GCA_027208985.1
GCA_027209025.1
GCA_027209285.1
GCA_027209395.1
GCA_027209425.1
GCA_027209485.1
GCA_027209505.1
GCA_027209765.1
GCA_027209805.1
GCA_027209865.1
GCA_027210005.1
GCA_027210165.1
GCA_027210265.1
GCA_027210285.1
GCA_027210365.1
GCA_027210385.1
GCA_027210465.1
GCA_031571395.1
GCA_031572775.1
GCA_031572845.1
GCA_031573025.1
GCA_031573105.1
GCA_031573235.1
GCA_031573325.1
GCA_031618435.1
GCA_031618475.1
GCA_031618515.1
GCA_031618635.1
GCA_031618755.1
GCA_031618795.1
GCA_031618855.1
GCA_031619455.1
GCA_031619555.1
GCA_031619575.1
GCA_031619655.1
GCA_031619775.1
GCA_031619815.1
GCA_031619875.1
GCA_031620175.1
GCA_031620375.1
GCA_031620475.1
GCA_031620575.1
GCA_031620675.1
GCA_031620695.1
GCA_029390835.1
GCA_029390875.1
GCA_029390935.1
GCA_029390975.1
GCA_029391035.1
GCA_029391135.1
GCA_029391235.1
GCA_029391275.1
GCA_029391335.1
GCA_029391435.1
GCA_029391535.1
GCA_029391575.1
GCA_029391635.1
GCA_029391735.1
GCA_029391775.1
GCA_029391815.1
GCA_029391875.1
GCA_029391955.1
GCA_029391975.1
GCA_029392165.1
GCA_029392375.1
GCA_029392455.1
GCA_029392575.1
GCA_029392595.1
GCA_029392655.1
GCA_029392715.1
GCA_029392995.1
GCA_029393015.1
GCA_029393055.1
GCA_029393095.1
GCA_029393355.1
GCA_029393475.1
GCA_029393515.1
GCA_029393575.1
GCA_029393615.1
GCA_029393655.1
GCA_029393775.1
GCA_029393875.1
GCA_029393975.1
GCA_029394075.1
GCA_029394165.1
GCA_029394195.1
GCA_029394275.1
GCA_029394295.1
GCA_029394325.1
GCA_029394375.1
GCA_029394395.1
GCA_029394495.1
GCA_029394595.1
GCA_029394795.1
GCA_029394895.1
GCA_029394995.1
GCA_029395095.1
GCA_029395195.1
GCA_029395295.1
GCA_029395395.1
GCA_029395715.1
GCA_029395855.1
GCA_029395915.1
GCA_029396015.1
GCA_029422075.1
GCA_029422155.1
GCA_029422255.1
GCA_029422285.1
GCA_029422375.1
GCA_029422875.1
GCA_029423475.1
GCA_029423595.1
GCA_027256055.1
GCA_027256175.1
GCA_027285045.1
GCA_027285065.1
GCA_027285145.1
GCA_027285165.1
GCA_027285245.1
GCA_027285265.1
GCA_027285405.1
GCA_027285465.1
GCA_027285505.1
GCA_027285565.1
GCA_027285655.1
GCA_027285725.1
GCA_027285865.1
GCA_027285965.1
GCA_027286405.1
GCA_027286465.1
GCA_027286485.1
GCA_027286585.1
GCA_027286625.1
GCA_027286685.1
GCA_027286785.1
GCA_027286825.1
GCA_027286885.1
GCA_027286925.1
GCA_027287185.1
GCA_027287225.1
GCA_027287385.1
GCA_027287425.1
GCA_027287445.1
GCA_027287485.1
GCA_027287505.1
GCA_027287585.1
GCA_027287685.1
GCA_027287705.1
GCA_027287805.1
GCA_027287905.1
GCA_027287945.1
GCA_027288005.1
GCA_027288305.1
GCA_027288395.1
GCA_027288505.1
GCA_027288605.1
GCA_027288725.1
GCA_027288765.1
GCA_027288805.1
GCA_027288825.1
GCA_027288845.1
GCA_027288905.1
GCA_027288925.1
GCA_027289025.1
GCA_027289125.1
GCA_027289225.1
GCA_027289425.1
GCA_027289525.1
GCA_027289625.1
GCA_027289725.1
GCA_027289765.1
GCA_027289825.1
GCA_027289845.1
GCA_027289925.1
GCA_027289945.1
GCA_027290025.1
GCA_027290045.1
GCA_027290125.1
GCA_027290185.1
GCA_027290345.1
GCA_027290445.1
GCA_027290645.1
GCA_027290745.1
GCA_027290845.1
GCA_027290945.1
GCA_027291065.1
GCA_027291105.1
GCA_027291165.1
GCA_027291245.1
GCA_027291305.1
GCA_027291345.1
GCA_027291365.1
GCA_027291505.1
GCA_027291565.1
GCA_027291665.1
GCA_027291765.1
GCA_027291865.1
GCA_027291965.1
GCA_027292005.1
GCA_027292065.1
GCA_027292265.1
GCA_027292365.1
GCA_027292385.1
GCA_027340045.1
GCA_027340165.1
GCA_027340365.1
GCA_027342175.1
GCA_027342285.1
GCA_027342345.1
GCA_027342515.1
GCA_031625715.1
GCA_031625815.1
GCA_031625915.1
GCA_031631295.1
GCA_031632355.1
GCA_000409145.1
GCA_027460925.1
GCA_027461165.1
GCA_027461285.1
GCA_027461375.1
GCA_027461485.1
GCA_027461585.1
GCA_027461685.1
GCA_027461705.1
GCA_027461745.1
GCA_027461805.1
GCA_027461885.1
GCA_027461905.1
GCA_027462005.1
GCA_027462105.1
GCA_027462205.1
GCA_027462245.1
GCA_027462305.1
GCA_027462405.1
GCA_027462505.1
GCA_027462605.1
GCA_027462705.1
GCA_027462805.1
GCA_027462885.1
GCA_027462905.1
GCA_027462945.1
GCA_027463005.1
GCA_027463025.1
GCA_027463065.1
GCA_027463105.1
GCA_027463425.1
GCA_027463565.1
GCA_027463665.1
GCA_027463725.1
GCA_027463825.1
GCA_027463925.1
GCA_027463965.1
GCA_027464025.1
GCA_027464125.1
GCA_027464145.1
GCA_027464205.1
GCA_027464245.1
GCA_027464325.1
GCA_027464345.1
GCA_027464445.1
GCA_027464545.1
GCA_027464645.1
GCA_027464735.1
GCA_027464845.1
GCA_027464945.1
GCA_027465045.1
GCA_027465245.1
GCA_027465345.1
GCA_027465445.1
GCA_027465505.1
GCA_027465545.1
GCA_027465605.1
GCA_027465665.1
GCA_027465705.1
GCA_027465765.1
GCA_027465805.1
GCA_027465865.1
GCA_027465965.1
GCA_008123495.1
GCA_008123595.1
GCA_008123695.1
GCA_008123805.1
GCA_008123905.1
GCA_008244705.1
GCA_031514625.1
GCA_031514645.1
GCA_031514665.1
GCA_031514675.1
GCA_031514725.1
GCA_031514745.1
GCA_031514785.1
GCA_031514825.1
GCA_031514845.1
GCA_031514925.1
GCA_031571475.1
GCA_031572695.1
GCA_031572735.1
GCA_031572805.1
GCA_031572975.1
GCA_031573085.1
GCA_031573175.1
GCA_031573185.1
GCA_031573255.1
GCA_031573295.1
GCA_031573305.1
GCA_000485885.1
GCA_000525105.1
GCA_000525205.1
GCA_000525305.1
GCA_000525465.1
GCA_000525565.1
GCA_000553635.1
GCA_000553735.1
GCA_000553835.1
GCA_000553945.1
GCA_000554045.1
GCA_000554145.1
GCA_000554165.1
GCA_000554245.1
GCA_000554265.1
GCA_000554345.1
GCA_000554365.1
GCA_000554445.1
GCA_000554465.1
GCA_000554565.1
GCA_000554665.1
GCA_000554765.1
GCA_000554865.1
GCA_000554965.1
GCA_000555065.1
GCA_000555165.1
GCA_000555265.1
GCA_000555365.1
GCA_000555385.1
GCA_000555465.1
GCA_000555485.1
GCA_000555565.1
GCA_000555585.1
GCA_000555665.1
GCA_000555685.1
GCA_000555785.1
GCA_000555885.1
GCA_000555985.1
GCA_000556085.1
GCA_000556185.1
GCA_000556285.1
GCA_000556385.1
GCA_000556485.1
GCA_000556585.1
GCA_000556605.1
GCA_000556685.1
GCA_000556705.1
GCA_000556785.1
GCA_000556805.1
GCA_000556885.1
GCA_000556905.1
GCA_000557005.1
GCA_000557105.1
GCA_000557205.1
GCA_000557305.1
GCA_000557405.1
GCA_000557505.1
GCA_000557605.1
GCA_000557705.1
GCA_000557805.1
GCA_000557825.1
GCA_000557905.1
GCA_000557925.1
GCA_000558005.1
GCA_000558025.1
GCA_000558105.1
GCA_000558125.1
GCA_000558225.1
GCA_000558325.1
GCA_000558425.1
GCA_000558525.1
GCA_000558625.1
GCA_000558725.1
GCA_000558825.1
GCA_000559325.1
GCA_000559345.1
GCA_000559445.1
GCA_000559545.1
GCA_000559645.1
GCA_000559745.1
GCA_000559865.1
GCA_000559965.1
GCA_000560065.1
GCA_000560165.1
GCA_000560265.1
GCA_000560365.1
GCA_000560385.1
GCA_000560465.1
GCA_000560485.1
GCA_000560565.1
GCA_000560585.1
GCA_000560685.1
GCA_000560785.1
GCA_000560885.1
GCA_000560985.1
GCA_000561085.1
GCA_000561185.1
GCA_000561285.1
GCA_000561385.1
GCA_000561485.1
GCA_000561585.1
GCA_000561605.1
GCA_000561685.1
GCA_000561705.1
GCA_000561785.1
GCA_000561805.1
GCA_000561905.1
GCA_000562005.1
GCA_000562105.1
GCA_000562205.1
GCA_000562305.1
GCA_000562405.1
GCA_000562525.1
GCA_000562695.1
GCA_000586815.1
GCA_000586915.1
GCA_000587015.1
GCA_000587115.1
GCA_000587135.1
GCA_000587215.1
GCA_000587235.1
GCA_000587315.1
GCA_000587335.1
GCA_000587415.1
GCA_000587435.1
GCA_000587535.1
GCA_000587635.1
GCA_000587735.1
GCA_000587835.1
GCA_000590395.1
GCA_000592825.1
GCA_000592925.1
GCA_000593025.1
GCA_000593125.1
GCA_000593225.1
GCA_000593425.1
GCA_000593445.1
GCA_000593525.1
GCA_000593545.1
GCA_000593625.1
GCA_000593645.1
GCA_000593745.1
GCA_000593845.1
GCA_000593945.1
GCA_000594045.1
GCA_000594145.1
GCA_000594245.1
GCA_000594345.1
GCA_000594445.1
GCA_000594545.1
GCA_000594645.1
GCA_000594665.1
GCA_000594745.1
GCA_000594765.1
GCA_000594845.1
GCA_000594865.1
GCA_000594965.1
GCA_000595065.1
GCA_000595165.1
GCA_000595265.1
GCA_000595365.1
GCA_000595465.1
GCA_000622955.1
GCA_000626775.1
GCA_000626875.1
GCA_000626895.1
GCA_000626975.1
GCA_000626995.1
GCA_000604465.1
GCA_037951045.1
GCA_008123355.1
GCA_008123655.1
GCA_008123665.1
GCA_008123765.1
GCA_008123775.1
GCA_031618555.1
GCA_031618595.1
GCA_031618615.1
GCA_031618675.1
GCA_031618715.1
GCA_031618735.1
GCA_031618815.1
GCA_031618835.1
GCA_031619435.1
GCA_031619475.1
GCA_031619635.1
GCA_031619675.1
GCA_031678515.1
GCA_000401575.1
GCA_000403685.1
GCA_000421995.1
GCA_031804155.1
GCA_031804185.1
GCA_031888145.1
GCA_031888265.1
GCA_031888425.1
GCA_031888625.1
GCA_031889225.1
GCA_031889245.1
GCA_031889265.1
GCA_031889325.1
GCA_031889445.1
GCA_031889545.1
GCA_031920985.1
GCA_031921245.1
GCA_031921345.1
GCA_031923905.1
GCA_031923965.1
GCA_031924445.1
GCA_000550905.1
GCA_000551005.1
GCA_000551105.1
GCA_000551125.1
GCA_000551205.1
GCA_000551225.1
GCA_000551305.1
GCA_000551325.1
GCA_000551425.1
GCA_000551525.1
GCA_000551625.1
GCA_000551725.1
GCA_000551825.1
GCA_000551925.1
GCA_000552025.1
GCA_000552125.1
GCA_000552225.1
GCA_000552325.1
GCA_000552345.1
GCA_000552425.1
GCA_000552445.1
GCA_000552535.1
GCA_000552565.1
GCA_000552665.1
GCA_000552765.1
GCA_000552865.1
GCA_000552965.1
GCA_000553065.1
GCA_000553165.1
GCA_000553265.1
GCA_000553365.1
GCA_000553465.1
GCA_000553575.1
GCA_000553595.1
GCA_000553675.1
GCA_000553695.1
GCA_000553775.1
GCA_000553795.1
GCA_000553905.1
GCA_000554005.1
GCA_000554105.1
GCA_000554205.1
GCA_000554305.1
GCA_000554405.1
GCA_000554505.1
GCA_000554605.1
GCA_000554705.1
GCA_000554805.1
GCA_000554825.1
GCA_000554905.1
GCA_000554925.1
GCA_000555005.1
GCA_000555025.1
GCA_000555125.1
GCA_000555225.1
GCA_000555325.1
GCA_000555425.1
GCA_000555525.1
GCA_000555625.1
GCA_000555725.1
GCA_000555825.1
GCA_000555925.1
GCA_000556025.1
GCA_000556045.1
GCA_000556125.1
GCA_000556145.1
GCA_000556225.1
GCA_000556245.1
GCA_000556345.1
GCA_000556445.1
GCA_000556545.1
GCA_000556645.1
GCA_000556745.1
GCA_000556845.1
GCA_000556945.1
GCA_000557045.1
GCA_000557145.1
GCA_000557245.1
GCA_000557265.1
GCA_000557345.1
GCA_000557365.1
GCA_000557445.1
GCA_000557465.1
GCA_000557565.1
GCA_000557665.1
GCA_000557765.1
GCA_000557865.1
GCA_000557965.1
GCA_000558065.1
GCA_000558165.1
GCA_000558265.1
GCA_000558365.1
GCA_000558465.1
GCA_000558485.1
GCA_000558565.1
GCA_000558585.1
GCA_000558665.1
GCA_000558685.1
GCA_000558785.1
GCA_000559165.1
GCA_000559225.1
GCA_000559285.1
GCA_000559385.1
GCA_000559485.1
GCA_000559585.1
GCA_000559685.1
GCA_000559705.1
GCA_000559805.1
GCA_000559825.1
GCA_000559905.1
GCA_000586675.1
GCA_000586755.1
GCA_000586775.1
GCA_000586875.1
GCA_000586975.1
GCA_000587075.1
GCA_000587175.1
GCA_000587275.1
GCA_000587375.1
GCA_000587475.1
GCA_000587575.1
GCA_000587675.1
GCA_000587775.1
GCA_000587795.1
GCA_000592785.1
GCA_000592865.1
GCA_000592885.1
GCA_000592965.1
GCA_000592985.1
GCA_000622915.1
GCA_000626835.1
GCA_000626935.1
GCA_000627035.1
GCA_000683415.1
GCA_000683515.1
GCA_000683615.1
GCA_000683715.1
GCA_000683735.1
GCA_000683815.1
GCA_000683835.1
GCA_000683915.1
GCA_000683935.1
GCA_000684015.1
GCA_000684035.1
GCA_000684135.1
GCA_000684235.1
GCA_000684275.1
GCA_000684375.1
GCA_000684475.1
GCA_000684575.1
GCA_000684675.1
GCA_000684775.1
GCA_000684875.1
GCA_000684985.1
GCA_000685465.1
GCA_000698085.1
GCA_000401475.1
GCA_008244725.1
GCA_032050915.1
GCA_031777395.1
GCA_031777415.1
GCA_031777475.1
GCA_031777495.1
GCA_031777595.1
GCA_031777695.1
GCA_031777895.1
GCA_000470865.1
GCA_000516935.1
GCA_000545565.1
GCA_000545585.1
GCA_000545685.1
GCA_000545785.1
GCA_000545885.1
GCA_000545985.1
GCA_000546085.1
GCA_000546185.1
GCA_000546285.1
GCA_000546385.1
GCA_000546485.1
GCA_000546505.1
GCA_000546585.1
GCA_000546605.1
GCA_000546685.1
GCA_000546705.1
GCA_000546785.1
GCA_000546805.1
GCA_000546905.1
GCA_000547005.1
GCA_000547105.1
GCA_000547205.1
GCA_000547305.1
GCA_000547405.1
GCA_000547505.1
GCA_000547605.1
GCA_000547705.1
GCA_000547725.1
GCA_000547805.1
GCA_000547825.1
GCA_000547905.1
GCA_000547925.1
GCA_000548005.1
GCA_000548025.1
GCA_000548125.1
GCA_000548225.1
GCA_000548325.1
GCA_000548425.1
GCA_000548525.1
GCA_000548625.1
GCA_000548725.1
GCA_000548825.1
GCA_000548925.1
GCA_000548945.1
GCA_000549025.1
GCA_000549045.1
GCA_000549125.1
GCA_000549145.1
GCA_000549225.1
GCA_000549245.1
GCA_000549345.1
GCA_000549445.1
GCA_000549545.1
GCA_000549645.1
GCA_000549745.1
GCA_000549845.1
GCA_000549945.1
GCA_000550045.1
GCA_000550145.1
GCA_000550165.1
GCA_000550245.1
GCA_000550265.1
GCA_000550345.1
GCA_000550365.1
GCA_000550445.1
GCA_000550465.1
GCA_000550565.1
GCA_000550665.1
GCA_000550885.1
GCA_000550985.1
GCA_000551085.1
GCA_000551185.1
GCA_000551285.1
GCA_000551385.1
GCA_000551405.1
GCA_000551485.1
GCA_000551505.1
GCA_000551585.1
GCA_000551605.1
GCA_000551685.1
GCA_000551705.1
GCA_000551805.1
GCA_000551905.1
GCA_000552005.1
GCA_000552105.1
GCA_000552205.1
GCA_000552305.1
GCA_000552405.1
GCA_000552505.1
GCA_000552625.1
GCA_000552645.1
GCA_000552725.1
GCA_000552745.1
GCA_000552825.1
GCA_000552845.1
GCA_000552925.1
GCA_000552945.1
GCA_000553045.1
GCA_000553145.1
GCA_000553245.1
GCA_000553345.1
GCA_000553445.1
GCA_000553545.1
GCA_000553655.1
GCA_000553755.1
GCA_000553855.1
GCA_000553875.1
GCA_000553965.1
GCA_000553985.1
GCA_000554065.1
GCA_000554085.1
GCA_000578415.1
GCA_000578515.1
GCA_000578615.1
GCA_000578715.1
GCA_000578815.1
GCA_000578835.1
GCA_000578915.1
GCA_000578935.1
GCA_000579015.1
GCA_000579035.1
GCA_000579135.1
GCA_000579235.1
GCA_000579335.1
GCA_000579435.1
GCA_000579535.1
GCA_000579635.1
GCA_000579735.1
GCA_000579835.1
GCA_000579935.1
GCA_000580035.1
GCA_000580055.1
GCA_008370795.1
GCA_031846855.1
GCA_031900185.1
GCA_032024185.1
GCA_032024585.1
GCA_032024685.1
GCA_032024705.1
GCA_032025005.1
GCA_032025105.1
GCA_032025345.1
GCA_032025405.1
GCA_032025705.1
GCA_032025725.1
GCA_032025825.1
GCA_032025855.1
GCA_032026025.1
GCA_000645215.1
GCA_000645235.1
GCA_000645335.1
GCA_000645435.1
GCA_000645535.1
GCA_000645635.1
GCA_000645735.1
GCA_000645835.1
GCA_000645935.1
GCA_000646035.1
GCA_000646135.1
GCA_000646235.1
GCA_000646255.1
GCA_000646335.1
GCA_000646355.1
GCA_000646435.1
GCA_000646455.1
GCA_000646555.1
GCA_000646655.1
GCA_000646755.1
GCA_000646855.1
GCA_000646955.1
GCA_000647055.1
GCA_000647155.1
GCA_000647255.1
GCA_000647355.1
GCA_000649105.1
GCA_000681475.1
GCA_000682835.1
GCA_000682855.1
GCA_000682935.1
GCA_000682955.1
GCA_000683035.1
GCA_000683055.1
GCA_000683155.1
GCA_000683295.1
GCA_000683395.1
GCA_000683495.1
GCA_000683595.1
GCA_000683695.1
GCA_000683795.1
GCA_000683895.1
GCA_000683995.1
GCA_000684095.1
GCA_000684115.1
GCA_000684195.1
GCA_000684215.1
GCA_000684355.1
GCA_000684455.1
GCA_000684555.1
GCA_000684655.1
GCA_000684755.1
GCA_000684855.1
GCA_000684955.1
GCA_000685445.1
GCA_000697765.1
GCA_000697865.1
GCA_000698065.1
GCA_037988345.1
GCA_037988365.1
GCA_037988465.1
GCA_037988585.1
GCA_037988645.1
GCA_037988685.1
GCA_037988745.1
GCA_008364145.1
GCA_002798125.2
GCA_008370815.1
GCA_031826005.1
GCA_031826035.1
GCA_031852625.1
GCA_031887845.1
GCA_031887905.1
GCA_031887925.1
GCA_031887945.1
GCA_031888465.1
GCA_031919425.1
GCA_031919445.1
GCA_033170995.1
GCA_033199155.1
GCA_033201455.1
GCA_033203295.1
GCA_038069815.1
GCA_029632985.2
GCA_032041235.1
GCA_032041335.1
GCA_032041375.1
GCA_032041475.1
GCA_032041535.1
GCA_032041635.1
GCA_032041735.1
GCA_032041775.1
GCA_032041835.1
GCA_032041975.1
GCA_032042015.1
GCA_032042055.1
GCA_032103505.1
GCA_032105465.1
GCA_032105505.1
GCA_032105645.1
GCA_032105825.1
GCA_032105985.1
GCA_031826815.1
GCA_033082155.1
GCA_033183605.1
GCA_031888335.1
GCA_031888405.1
GCA_031888445.1
GCA_031888565.1
GCA_031888605.1
GCA_031889285.1
GCA_031889385.1
GCA_031889425.1
GCA_031889485.1
GCA_031889585.1
GCA_031919345.1
GCA_031920785.1
GCA_031921125.1
GCA_031921185.1
GCA_031921205.1
GCA_031921305.1
GCA_031923135.1
GCA_031923935.1
GCA_031924495.1
GCA_032077755.1
GCA_032103285.1
GCA_032103465.1
GCA_032103525.1
GCA_032103615.1
GCA_032103685.1
GCA_032103785.1
GCA_032103805.1
GCA_032103845.1
GCA_032103885.1
GCA_032105525.1
GCA_032105725.1
GCA_032105845.1
GCA_032106025.1
GCA_032106125.1
GCA_032106145.1
GCA_032106255.1
GCA_032106465.1
GCA_032107925.1
GCA_032108305.1
GCA_032108525.1
GCA_032108725.1
GCA_032108925.1
GCA_032109425.1
GCA_032109605.1
GCA_032109625.1
GCA_033061535.1
GCA_033125385.1
GCA_002260015.1
GCA_002260105.1
GCA_002260145.1
GCA_002260245.1
GCA_002260275.1
GCA_002260345.1
GCA_002275385.1
GCA_002275455.1
GCA_002275515.1
GCA_002275625.1
GCA_002275705.1
GCA_002275815.1
GCA_002275865.1
GCA_002275875.1
GCA_002275965.1
GCA_002276025.1
GCA_033203315.1
GCA_002267075.1
GCA_002267155.1
GCA_014835375.1
GCA_014835405.1
GCA_014835465.1
GCA_014835495.1
GCA_014835585.1
GCA_014835595.1
GCA_014835715.1
GCA_014835765.1
GCA_014835985.1
GCA_014836175.1
GCA_014836225.1
GCA_008762475.1
GCA_008762555.1
GCA_008762595.1
GCA_008762645.1
GCA_008762685.1
GCA_008762775.1
GCA_008762855.1
GCA_008762945.1
GCA_008763005.1
GCA_008763065.1
GCA_008763105.1
GCA_008763165.1
GCA_008763225.1
GCA_008763235.1
GCA_008763255.1
GCA_008763365.1
GCA_008763335.1
GCA_008763405.1
GCA_008763525.1
GCA_008763505.1
GCA_008763625.1
GCA_008763735.1
GCA_008763835.1
GCA_002303755.1
GCA_002374075.1
GCA_018595885.1
GCA_018596005.1
GCA_018596065.1
GCA_018596155.1
GCA_018596215.1
GCA_002259985.1
GCA_002260065.1
GCA_002260085.1
GCA_002260355.1
GCA_002260365.1
GCA_002260445.1
GCA_002260435.1
GCA_015235175.1
GCA_015266085.1
GCA_008934005.1
GCA_008934055.1
GCA_008934215.1
GCA_008934355.1
GCA_008934455.1
GCA_008934555.1
GCA_008934575.1
GCA_008934655.1
GCA_008934675.1
GCA_008934735.1
GCA_008934755.1
GCA_008934855.1
GCA_008934955.1
GCA_008935155.1
GCA_008935255.1
GCA_008935355.1
GCA_008935455.1
GCA_008935555.1
GCA_008935655.1
GCA_008935755.1
GCA_008935775.1
GCA_008935835.1
GCA_008935855.1
GCA_008935915.1
GCA_008935935.1
GCA_008936035.1
GCA_008936135.1
GCA_008936235.1
GCA_008936335.1
GCA_008936435.1
GCA_008936535.1
GCA_008936635.1
GCA_008936735.1
GCA_008936835.1
GCA_008938015.1
GCA_002267605.2
GCA_002093005.2
GCA_018588485.1
GCA_018588865.1
GCA_018589305.1
GCA_018590085.1
GCA_018590185.1
GCA_018590205.1
GCA_018590645.1
GCA_018604805.1
GCA_018605065.1
GCA_018605105.1
GCA_018605205.1
GCA_018605345.1
GCA_018605405.1
GCA_018605505.1
GCA_018605565.1
GCA_018605605.1
GCA_018605685.1
GCA_018605725.1
GCA_018605765.1
GCA_018605805.1
GCA_018605825.1
GCA_018605905.1
GCA_018606225.1
GCA_018606325.1
GCA_018606425.1
GCA_018606525.1
GCA_018606625.1
GCA_018609285.1
GCA_018609465.1
GCA_018609565.1
GCA_018609585.1
GCA_018630415.1
GCA_002356655.1
GCA_018791165.1
GCA_018791405.1
GCA_018791555.1
GCA_018791545.1
GCA_018616435.1
GCA_018616535.1
GCA_015290965.1
GCA_008934935.1
GCA_008935015.1
GCA_008935035.1
GCA_008935115.1
GCA_008935135.1
GCA_008935235.1
GCA_008935335.1
GCA_008935435.1
GCA_008935535.1
GCA_008935635.1
GCA_008935735.1
GCA_008935815.1
GCA_008935895.1
GCA_008935995.1
GCA_008936015.1
GCA_008936095.1
GCA_008936115.1
GCA_008936195.1
GCA_008936215.1
GCA_008936295.1
GCA_008936315.1
GCA_008936415.1
GCA_008936515.1
GCA_008936615.1
GCA_008936715.1
GCA_008936815.1
GCA_008936915.1
GCA_008937295.1
GCA_015219885.1
GCA_015273035.1
GCA_008934035.1
GCA_008934075.1
GCA_008934095.1
GCA_008934155.1
GCA_008934175.1
GCA_008934255.1
GCA_008934275.1
GCA_008934415.1
GCA_008934515.1
GCA_008934615.1
GCA_008934795.1
GCA_008934895.1
GCA_008934995.1
GCA_008935095.1
GCA_008935195.1
GCA_008935215.1
GCA_008935295.1
GCA_008935315.1
GCA_008935395.1
GCA_008935415.1
GCA_008935515.1
GCA_018584945.1
GCA_018584985.1
GCA_018585045.1
GCA_018585065.1
GCA_018585145.1
GCA_018585165.1
GCA_018585685.1
GCA_018586165.1
GCA_018586705.1
GCA_018586765.1
GCA_018602235.1
GCA_018602335.1
GCA_018602355.1
GCA_018602695.1
GCA_018602795.1
GCA_018602875.1
GCA_018602895.1
GCA_018603055.1
GCA_018603095.1
GCA_018603155.1
GCA_018603255.1
GCA_018603335.1
GCA_018680615.1
GCA_018680645.1
GCA_018680715.1
GCA_018680815.1
GCA_018680915.1
GCA_018681015.1
GCA_018681115.1
GCA_018681135.1
GCA_018681215.1
GCA_018681235.1
GCA_018681435.1
GCA_018681525.1
GCA_018681735.1
GCA_018681835.1
GCA_018681925.1
GCA_018682035.1
GCA_018682125.1
GCA_018682235.1
GCA_018682255.1
GCA_015272955.1
GCA_015273015.1
GCA_002607725.1
GCA_002734315.1
GCA_002734455.1
GCA_018860225.1
GCA_002554295.1
GCA_002571445.1
GCA_002572875.1
GCA_002572935.1
GCA_002572965.1
GCA_002574065.1
GCA_018918465.1
GCA_018918665.1
GCA_018918755.1
GCA_018921965.1
GCA_018922145.1
GCA_018922225.1
GCA_018922285.1
GCA_018922305.1
GCA_018922325.1
GCA_018922425.1
GCA_018923005.1
GCA_018923145.1
GCA_018923265.1
GCA_018923285.1
GCA_018923365.1
GCA_018995115.1
GCA_018995185.1
GCA_018995375.1
GCA_018995465.1
GCA_018995745.1
GCA_018995825.1
GCA_018995885.1
GCA_018995985.1
GCA_018996005.1
GCA_018996105.1
GCA_018996135.1
GCA_018996305.1
GCA_018996455.1
GCA_018996845.1
GCA_018997235.1
GCA_018998305.1
GCA_018998385.1
GCA_018998425.1
GCA_018998525.1
GCA_018998725.1
GCA_018998855.1
GCA_018999085.1
GCA_018999185.1
GCA_018999405.1
GCA_015576015.1
GCA_015576065.1
GCA_015576095.1
GCA_015576195.1
GCA_015576245.1
GCA_015576275.1
GCA_015576395.1
GCA_015576495.1
GCA_015576575.1
GCA_015576695.1
GCA_015576795.1
GCA_015576855.1
GCA_015576895.1
GCA_015576915.1
GCA_015576995.1
GCA_015577095.1
GCA_015577185.1
GCA_015577175.1
GCA_015577265.1
GCA_015577295.1
GCA_015577415.1
GCA_015577515.1
GCA_015577555.1
GCA_015577615.1
GCA_015577635.1
GCA_015577715.1
GCA_015577815.1
GCA_015577915.1
GCA_015577995.1
GCA_015578115.1
GCA_015578335.1
GCA_015578375.1
GCA_015578415.1
GCA_015578515.1
GCA_015578535.1
GCA_015578615.1
GCA_015578795.1
GCA_015579055.1
GCA_015579135.1
GCA_015579375.1
GCA_015579455.1
GCA_015579475.1
GCA_015579555.1
GCA_015579615.1
GCA_015579695.1
GCA_015579775.1
GCA_015579835.1
GCA_015579895.1
GCA_015580055.1
GCA_015580095.1
GCA_015580215.1
GCA_015580255.1
GCA_015580275.1
GCA_015580315.1
GCA_015580355.1
GCA_015580415.1
GCA_015580445.1
GCA_015580495.1
GCA_015580675.1
GCA_015580735.1
GCA_015580795.1
GCA_015581035.1
GCA_015581195.1
GCA_015581215.1
GCA_015581255.1
GCA_015581275.1
GCA_015581315.1
GCA_015581635.1
GCA_015581745.1
GCA_015581775.1
GCA_015581915.1
GCA_015581975.1
GCA_015582075.1
GCA_015582135.1
GCA_015582195.1
GCA_015582215.1
GCA_015582295.1
GCA_015582355.1
GCA_015582415.1
GCA_015582575.1
GCA_015595905.1
GCA_015595965.1
GCA_015595985.1
GCA_015596005.1
GCA_015596105.1
GCA_015596205.1
GCA_015596245.1
GCA_015596305.1
GCA_015596405.1
GCA_015596605.1
GCA_015596705.1
GCA_015599605.1
GCA_015599705.1
GCA_015599765.1
GCA_015599805.1
GCA_015599855.1
GCA_015599965.1
GCA_015600005.1
GCA_015600165.1
GCA_015600265.1
GCA_015600365.1
GCA_015600445.1
GCA_002734325.1
GCA_002734385.1
GCA_002734485.1
GCA_002795285.1
GCA_015541425.1
GCA_015541485.1
GCA_015541545.1
GCA_015541585.1
GCA_015541605.1
GCA_015541685.1
GCA_015541705.1
GCA_015541785.1
GCA_015541805.1
GCA_015542625.1
GCA_015542755.1
GCA_015542895.1
GCA_015542955.1
GCA_015542995.1
GCA_015543055.1
GCA_015543135.1
GCA_015543235.1
GCA_015543395.1
GCA_015543595.1
GCA_015543695.1
GCA_015543715.1
GCA_015543755.1
GCA_015543795.1
GCA_015543815.1
GCA_015543855.1
GCA_015543915.1
GCA_015544015.1
GCA_015544115.1
GCA_015544215.1
GCA_015544315.1
GCA_015544405.1
GCA_015544515.1
GCA_015544715.1
GCA_015544815.1
GCA_015544915.1
GCA_015544935.1
GCA_015545025.1
GCA_015545075.1
GCA_015545115.1
GCA_015545135.1
GCA_015545175.1
GCA_015545275.1
GCA_015545375.1
GCA_015545425.1
GCA_015545475.1
GCA_015545535.1
GCA_015545635.1
GCA_015545715.1
GCA_015545815.1
GCA_015545915.1
GCA_015545975.1
GCA_015546015.1
GCA_015546035.1
GCA_015546065.1
GCA_015546085.1
GCA_015546135.1
GCA_015546215.1
GCA_015546375.1
GCA_015546435.1
GCA_015546535.1
GCA_015546575.1
GCA_015568655.1
GCA_015568755.1
GCA_015568855.1
GCA_015568975.1
GCA_015569035.1
GCA_015569065.1
GCA_015569195.1
GCA_015569255.1
GCA_015569275.1
GCA_015569315.1
GCA_015569375.1
GCA_015569475.1
GCA_015569575.1
GCA_015569675.1
GCA_015569775.1
GCA_015569875.1
GCA_015569975.1
GCA_015570075.1
GCA_015570215.1
GCA_015570275.1
GCA_015570295.1
GCA_015570375.1
GCA_015570395.1
GCA_015570435.1
GCA_015570475.1
GCA_015570495.1
GCA_015570595.1
GCA_015570695.1
GCA_015570795.1
GCA_015570895.1
GCA_015570995.1
GCA_015571095.1
GCA_015571295.1
GCA_015571415.1
GCA_015571435.1
GCA_015571495.1
GCA_015571515.1
GCA_015572295.1
GCA_015572395.1
GCA_015572415.1
GCA_015572455.1
GCA_015572635.1
GCA_015572715.1
GCA_015572735.1
GCA_015572765.1
GCA_015572815.1
GCA_015572915.1
GCA_015573115.1
GCA_015573195.1
GCA_015573355.1
GCA_015573375.1
GCA_015573515.1
GCA_015573715.1
GCA_015573735.1
GCA_015573815.1
GCA_015573835.1
GCA_015573925.1
GCA_015574035.1
GCA_015574155.1
GCA_015574335.1
GCA_015574435.1
GCA_015574535.1
GCA_015574635.1
GCA_015574935.1
GCA_015574995.1
GCA_015575035.1
GCA_015575055.1
GCA_015575135.1
GCA_015575175.1
GCA_015575295.1
GCA_009361065.1
GCA_009361085.1
GCA_009361175.1
GCA_002723775.1
GCA_019100825.1
GCA_019100895.1
GCA_019100925.1
GCA_019100985.1
GCA_019101125.1
GCA_019101225.1
GCA_019101325.1
GCA_019101345.1
GCA_019101425.1
GCA_019101525.1
GCA_019101725.1
GCA_019101825.1
GCA_019101915.1
GCA_019102025.1
GCA_019102045.1
GCA_019102115.1
GCA_019102145.1
GCA_019102225.1
GCA_019102245.1
GCA_019102345.1
GCA_019102445.1
GCA_019102545.1
GCA_019102645.1
GCA_019102745.1
GCA_019102785.1
GCA_019102805.1
GCA_019102945.1
GCA_019103045.1
GCA_019103145.1
GCA_019103165.1
GCA_019103195.1
GCA_019103245.1
GCA_019103265.1
GCA_019103335.1
GCA_019103365.1
GCA_019103565.1
GCA_019103665.1
GCA_019103765.1
GCA_019103865.1
GCA_019103965.1
GCA_019121955.1
GCA_019122055.1
GCA_019122255.1
GCA_019122315.1
GCA_019122335.1
GCA_019122455.1
GCA_019122475.1
GCA_019122515.1
GCA_019122545.1
GCA_019122665.1
GCA_019122775.1
GCA_019122875.1
GCA_019122915.1
GCA_019122975.1
GCA_019123075.1
GCA_019123175.1
GCA_019123225.1
GCA_019123275.1
GCA_019123375.1
GCA_019123575.1
GCA_019123595.1
GCA_019123675.1
GCA_019123695.1
GCA_019123775.1
GCA_019123795.1
GCA_019123835.1
GCA_019123895.1
GCA_019123995.1
GCA_019124095.1
GCA_019124195.1
GCA_019124285.1
GCA_019124335.1
GCA_019124385.1
GCA_019124435.1
GCA_019124475.1
GCA_019124595.1
GCA_019124785.1
GCA_019124895.1
GCA_019124915.1
GCA_019124985.1
GCA_019125015.1
GCA_019125055.1
GCA_019125115.1
GCA_019125215.1
GCA_018915345.1
GCA_018915465.1
GCA_018915495.1
GCA_018915565.1
GCA_018918305.1
GCA_018918405.1
GCA_018918505.1
GCA_018918585.1
GCA_018918705.1
GCA_018918725.1
GCA_018918745.1
GCA_018918805.1
GCA_018921865.1
GCA_018921925.1
GCA_018922025.1
GCA_018922365.1
GCA_015645165.1
GCA_000189435.3
GCA_900236005.1
GCA_018995105.1
GCA_018995125.1
GCA_018995225.1
GCA_018995265.1
GCA_018995325.1
GCA_018995345.1
GCA_018995425.1
GCA_018995755.1
GCA_018996035.1
GCA_018996335.1
GCA_018996415.1
GCA_018996525.1
GCA_018996705.1
GCA_018996805.1
GCA_018997085.1
GCA_018998165.1
GCA_018998245.1
GCA_018998365.1
GCA_018998805.1
GCA_018998885.1
GCA_018998895.1
GCA_018999025.1
GCA_015561435.1
GCA_015565075.1
GCA_015604845.1
GCA_015604965.1
GCA_015605045.1
GCA_015605465.1
GCA_015605505.1
GCA_015605565.1
GCA_015605665.1
GCA_015605765.1
GCA_015605865.1
GCA_015605965.1
GCA_015606035.1
GCA_015606065.1
GCA_015606085.1
GCA_015606165.1
GCA_015606185.1
GCA_015606265.1
GCA_015606285.1
GCA_015606365.1
GCA_015606435.1
GCA_015606485.1
GCA_015606525.1
GCA_015606665.1
GCA_015606785.1
GCA_015606885.1
GCA_015606975.1
GCA_015607185.1
GCA_015607285.1
GCA_015607385.1
GCA_015607405.1
GCA_015607485.1
GCA_015607605.1
GCA_015607705.1
GCA_015607785.1
GCA_015607965.1
GCA_015608065.1
GCA_015608105.1
GCA_015608145.1
GCA_015608245.1
GCA_015608345.1
GCA_015608405.1
GCA_015608425.1
GCA_015608445.1
GCA_015608535.1
GCA_015608565.1
GCA_015608625.1
GCA_015608645.1
GCA_015608665.1
GCA_015608725.1
GCA_015608825.1
GCA_009456285.1
GCA_009456395.1
GCA_009456485.1
GCA_009456575.1
GCA_009456705.1
GCA_009456805.1
GCA_009456905.1
GCA_009456915.1
GCA_009456965.1
GCA_002865945.1
GCA_900250175.1
GCA_900250195.1
GCA_900250235.1
GCA_900250275.1
GCA_900250335.1
GCA_900250385.1
GCA_900250435.1
GCA_900250495.1
GCA_900250545.1
GCA_900250585.1
GCA_900250635.1
GCA_900250685.1
GCA_900250695.1
GCA_900250725.1
GCA_900250715.1
GCA_900250785.1
GCA_900250795.1
GCA_900250835.1
GCA_001717975.3
GCA_018983005.1
GCA_018983165.1
GCA_015561485.1
GCA_002884555.1
GCA_002887375.1
GCA_002887415.1
GCA_002904475.1
GCA_002904515.1
GCA_002904535.1
GCA_002904555.1
GCA_002904615.1
GCA_002904645.1
GCA_002904835.1
GCA_002904935.1
GCA_002904975.1
GCA_002905255.1
GCA_002905315.1
GCA_002905655.1
GCA_002905675.1
GCA_001018735.2
GCA_019102915.1
GCA_019103005.1
GCA_019103205.1
GCA_019103305.1
GCA_019103405.1
GCA_019103505.1
GCA_019103605.1
GCA_019103705.1
GCA_019103805.1
GCA_019103825.1
GCA_019103905.1
GCA_019103925.1
GCA_019124115.1
GCA_019124235.1
GCA_019124255.1
GCA_019124275.1
GCA_019124355.1
GCA_019124375.1
GCA_019124445.1
GCA_019124555.1
GCA_019124655.1
GCA_019124755.1
GCA_019124795.1
GCA_019124855.1
GCA_019124955.1
GCA_019125155.1
GCA_019127035.1
GCA_019127085.1
GCA_029500195.1
GCA_029501895.1
GCA_015600985.1
GCA_015601045.1
GCA_015601105.1
GCA_015601295.1
GCA_015601425.1
GCA_015601485.1
GCA_015601525.1
GCA_015601555.1
GCA_015601645.1
GCA_015601685.1
GCA_015601705.1
GCA_015601725.1
GCA_015601745.1
GCA_015601815.1
GCA_015601925.1
GCA_015602025.1
GCA_015602075.1
GCA_015602125.1
GCA_015602215.1
GCA_015602325.1
GCA_015602425.1
GCA_015602505.1
GCA_015602545.1
GCA_015602605.1
GCA_015602765.1
GCA_015602825.1
GCA_015602925.1
GCA_015603005.1
GCA_015603025.1
GCA_015603125.1
GCA_015603225.1
GCA_015603325.1
GCA_015603385.1
GCA_015603425.1
GCA_015603525.1
GCA_015603685.1
GCA_015603905.1
GCA_015603945.1
GCA_015604025.1
GCA_015604045.1
GCA_015604145.1
GCA_015604245.1
GCA_015604335.1
GCA_015605025.1
GCA_015605065.1
GCA_015605125.1
GCA_015605145.1
GCA_015605185.1
GCA_015605445.1
GCA_015605545.1
GCA_015605645.1
GCA_015605745.1
GCA_015605845.1
GCA_015605925.1
GCA_015606025.1
GCA_015606145.1
GCA_015606245.1
GCA_015606345.1
GCA_015606375.1
GCA_015606425.1
GCA_015606765.1
GCA_015606865.1
GCA_015607065.1
GCA_015607165.1
GCA_015607265.1
GCA_015607305.1
GCA_015607365.1
GCA_015607505.1
GCA_015607585.1
GCA_015607665.1
GCA_015607745.1
GCA_015607765.1
GCA_015607865.1
GCA_015607945.1
GCA_015608175.1
GCA_015608225.1
GCA_015608325.1
GCA_015608365.1
GCA_015608505.1
GCA_015608605.1
GCA_015608685.1
GCA_015608705.1
GCA_015608785.1
GCA_015608805.1
GCA_015713665.1
GCA_015713755.1
GCA_015713855.1
GCA_015713865.1
GCA_015713955.1
GCA_015713965.1
GCA_015714075.1
GCA_015714175.1
GCA_015714285.1
GCA_015714365.1
GCA_015714475.1
GCA_015714575.1
GCA_015714985.1
GCA_015715075.1
GCA_015715085.1
GCA_015715185.1
GCA_015715195.1
GCA_015715295.1
GCA_015715375.1
GCA_015715505.1
GCA_015715805.1
GCA_015715895.1
GCA_015715975.1
GCA_015716095.1
GCA_015716185.1
GCA_015716305.1
GCA_015716405.1
GCA_015716485.1
GCA_015716595.1
GCA_015716705.1
GCA_015716925.1
GCA_015717015.1
GCA_015717125.1
GCA_015717205.1
GCA_015717325.1
GCA_015717425.1
GCA_015717525.1
GCA_015717625.1
GCA_015717635.1
GCA_015717725.1
GCA_015717735.1
GCA_015717925.1
GCA_002887305.1
GCA_002887445.1
GCA_002887475.1
GCA_002887505.1
GCA_900250905.1
GCA_900250945.1
GCA_900250995.1
GCA_900251045.1
GCA_900251085.1
GCA_900251145.1
GCA_900251185.1
GCA_900251195.1
GCA_900251235.1
GCA_900251245.1
GCA_900251295.1
GCA_900251345.1
GCA_900251395.1
GCA_900251435.1
GCA_900251495.1
GCA_900251545.1
GCA_900251595.1
GCA_900251645.1
GCA_900251695.1
GCA_900251745.1
GCA_900251755.1
GCA_900251785.1
GCA_900251805.1
GCA_900251845.1
GCA_900251865.1
GCA_900251905.1
GCA_900251955.1
GCA_900252035.1
GCA_900252055.1
GCA_900252095.1
GCA_900252155.1
GCA_900252195.1
GCA_001018915.2
GCA_001018975.2
GCA_001018845.2
GCA_001019485.2
GCA_002904415.1
GCA_002904575.1
GCA_002904675.1
GCA_002904775.1
GCA_002904875.1
GCA_002905075.1
GCA_002905145.1
GCA_002905175.1
GCA_002905215.1
GCA_002905275.1
GCA_002905435.1
GCA_002905535.1
GCA_002905635.1
GCA_001019575.2
GCA_002916515.1
GCA_002916535.1
GCA_002916595.1
GCA_029595885.1
GCA_015774815.1
GCA_015774835.1
GCA_015774855.1
GCA_900235975.1
GCA_001018715.2
GCA_001019375.2
GCA_001018795.2
GCA_001018905.2
GCA_001471695.2
GCA_001471675.2
GCA_029641315.1
GCA_029641425.1
GCA_029641525.1
GCA_029641605.1
GCA_029641625.1
GCA_029641645.1
GCA_029641725.1
GCA_029641765.1
GCA_029641825.1
GCA_029641935.1
GCA_029642045.1
GCA_029642105.1
GCA_029642205.1
GCA_029642305.1
GCA_029642405.1
GCA_029642505.1
GCA_029642605.1
GCA_029642705.1
GCA_029642725.1
GCA_029642785.1
GCA_029642825.1
GCA_029642865.1
GCA_029642905.1
GCA_029643025.1
GCA_029643125.1
GCA_029643345.1
GCA_029644585.1
GCA_029646685.1
GCA_029646785.1
GCA_029646825.1
GCA_029646885.1
GCA_029647285.1
GCA_029764755.1
GCA_029764945.1
GCA_029765105.1
GCA_029765195.1
GCA_029765215.1
GCA_029765395.1
GCA_029765515.1
GCA_029765615.1
GCA_029765715.1
GCA_029765765.1
GCA_029765805.1
GCA_029765865.1
GCA_029765975.1
GCA_029766095.1
GCA_029766175.1
GCA_029766285.1
GCA_029766315.1
GCA_029766335.1
GCA_029766395.1
GCA_029766415.1
GCA_029766435.1
GCA_029766495.1
GCA_029766515.1
GCA_029766555.1
GCA_029766615.1
GCA_029766715.1
GCA_029766815.1
GCA_029767105.1
GCA_015724225.1
GCA_015724545.1
GCA_015724645.1
GCA_015724745.1
GCA_015724815.1
GCA_015724975.1
GCA_015725025.1
GCA_015725115.1
GCA_015725165.1
GCA_015725255.1
GCA_015725545.1
GCA_015725665.1
GCA_015725735.1
GCA_015725845.1
GCA_015725905.1
GCA_015725945.1
GCA_015725955.1
GCA_015726015.1
GCA_015726065.1
GCA_015726085.1
GCA_015726145.1
GCA_015726175.1
GCA_015726205.1
GCA_015726245.1
GCA_015726335.1
GCA_015726385.1
GCA_015726515.1
GCA_015726715.1
GCA_015726825.1
GCA_015727025.1
GCA_015727115.1
GCA_015727165.1
GCA_015727215.1
GCA_015727245.1
GCA_015727315.1
GCA_015727385.1
GCA_015727445.1
GCA_015727735.1
GCA_015727845.1
GCA_015727935.1
GCA_015728035.1
GCA_015728155.1
GCA_015728245.1
GCA_015728345.1
GCA_015728435.1
GCA_015728465.1
GCA_015728545.1
GCA_015728635.1
GCA_015728725.1
GCA_015728845.1
GCA_015729065.1
GCA_015729165.1
GCA_015729195.1
GCA_015729265.1
GCA_015729355.1
GCA_002925615.1
GCA_002982435.1
GCA_002982495.1
GCA_002982535.1
GCA_002982695.1
GCA_002982755.1
GCA_002982795.1
GCA_002982825.1
GCA_002982895.1
GCA_002982955.1
GCA_002983055.1
GCA_002983115.1
GCA_002983315.1
GCA_029564605.1
GCA_029689625.1
GCA_029689745.1
GCA_029689845.1
GCA_029690265.1
GCA_029690385.1
GCA_029690465.1
GCA_029690545.1
GCA_029690565.1
GCA_029690585.1
GCA_029690645.1
GCA_029690665.1
GCA_029690745.1
GCA_029690805.1
GCA_029690865.1
GCA_029690965.1
GCA_029723875.1
GCA_029723975.1
GCA_029724075.1
GCA_029724095.1
GCA_029724115.1
GCA_029724175.1
GCA_029724195.1
GCA_029724235.1
GCA_029724295.1
GCA_029724395.1
GCA_029724495.1
GCA_029724695.1
GCA_029724795.1
GCA_029724915.1
GCA_029724935.1
GCA_029725095.1
GCA_029725115.1
GCA_029726235.1
GCA_015767475.1
GCA_015857225.1
GCA_003010995.1
GCA_003011055.1
GCA_003011115.1
GCA_003029645.1
GCA_003031485.1
GCA_003052445.1
GCA_003055665.1
GCA_003055775.1
GCA_003055885.1
GCA_029625375.1
GCA_015724205.1
GCA_015724305.1
GCA_015724325.1
GCA_015724355.1
GCA_015724405.1
GCA_015724415.1
GCA_015724445.1
GCA_015724505.1
GCA_015724515.1
GCA_015724625.1
GCA_015724725.1
GCA_015724755.1
GCA_015724805.1
GCA_015724885.1
GCA_015725005.1
GCA_015725075.1
GCA_015725125.1
GCA_015725175.1
GCA_015725245.1
GCA_015725325.1
GCA_015725345.1
GCA_015725355.1
GCA_015725425.1
GCA_015725445.1
GCA_015725475.1
GCA_015725505.1
GCA_015725555.1
GCA_015725625.1
GCA_015725715.1
GCA_015725835.1
GCA_015726215.1
GCA_015726275.1
GCA_015726365.1
GCA_015726445.1
GCA_015726485.1
GCA_015726495.1
GCA_015726605.1
GCA_015726635.1
GCA_015726705.1
GCA_003001335.1
GCA_003001455.1
GCA_003017515.1
GCA_003017655.1
GCA_003017715.1
GCA_003017755.1
GCA_003017735.1
GCA_029678485.1
GCA_029678545.1
GCA_029678575.1
GCA_029678645.1
GCA_029678865.1
GCA_029680925.1
GCA_029680975.1
GCA_029682105.1
GCA_029682145.1
GCA_029682205.1
GCA_029683325.1
GCA_002934095.2
GCA_003073655.1
GCA_003073755.1
GCA_003073775.1
GCA_003075715.1
GCA_003075875.1
GCA_003075955.1
GCA_003076035.1
GCA_003095195.1
GCA_003095215.1
GCA_003095255.1
GCA_003114615.1
GCA_003116185.1
GCA_003001175.1
GCA_003001295.1
GCA_003001345.1
GCA_003001395.1
GCA_003001435.1
GCA_003001475.1
GCA_033486915.1
GCA_033487015.1
GCA_033487115.1
GCA_033487215.1
GCA_033513425.1
GCA_033513515.1
GCA_033516255.1
GCA_033516355.1
GCA_033516395.1
GCA_033516455.1
GCA_033516495.1
GCA_033516555.1
GCA_033516655.1
GCA_033516755.1
GCA_033538395.1
GCA_033538495.1
GCA_033538535.1
GCA_033538595.1
GCA_033538685.1
GCA_033538735.1
GCA_033538865.1
GCA_033538915.1
GCA_033538995.1
GCA_033539015.1
GCA_033539095.1
GCA_033539115.1
GCA_033539155.1
GCA_033539215.1
GCA_033539255.1
GCA_033539315.1
GCA_033558635.1
GCA_033558695.1
GCA_033558975.1
GCA_033559015.1
GCA_033559075.1
GCA_033559095.1
GCA_033559115.1
GCA_033559175.1
GCA_033559195.1
GCA_033559225.1
GCA_033559295.1
GCA_033559315.1
GCA_033559435.1
GCA_033559495.1
GCA_033559635.1
GCA_033559695.1
GCA_033559795.1
GCA_033559895.1
GCA_033559995.1
GCA_033560095.1
GCA_033560195.1
GCA_033560295.1
GCA_033560315.1
GCA_033560335.1
GCA_033560395.1
GCA_033560435.1
GCA_033560495.1
GCA_033560655.1
GCA_033560735.1
GCA_033560815.1
GCA_033561015.1
GCA_033561115.1
GCA_033561215.1
GCA_033561315.1
GCA_033561415.1
GCA_033561435.1
GCA_033561455.1
GCA_033561515.1
GCA_033561555.1
GCA_033561595.1
GCA_033561635.1
GCA_033561715.1
GCA_033561735.1
GCA_033561835.1
GCA_033562035.1
GCA_033562135.1
GCA_033562235.1
GCA_033562335.1
GCA_033562515.1
GCA_033562575.1
GCA_033562635.1
GCA_033562675.1
GCA_033562715.1
GCA_033562735.1
GCA_033562815.1
GCA_033562835.1
GCA_033562915.1
GCA_033563135.1
GCA_033563225.1
GCA_033563355.1
GCA_033563375.1
GCA_033563435.1
GCA_033563515.1
GCA_033563635.1
GCA_033563735.1
GCA_033563835.1
GCA_033563875.1
GCA_033563935.1
GCA_033563975.1
GCA_033564135.1
GCA_033564235.1
GCA_033564335.1
GCA_033564435.1
GCA_033564515.1
GCA_033564735.1
GCA_033564775.1
GCA_033564835.1
GCA_033564935.1
GCA_033564975.1
GCA_033565055.1
GCA_033565115.1
GCA_033565135.1
GCA_033565235.1
GCA_033565645.1
GCA_033565855.1
GCA_033565955.1
GCA_033566155.1
GCA_033566215.1
GCA_033566255.1
GCA_016013015.1
GCA_016013125.1
GCA_016013195.1
GCA_016013295.1
GCA_016013405.1
GCA_016013435.1
GCA_016013505.1
GCA_016013535.1
GCA_016013615.1
GCA_016013605.1
GCA_016013715.1
GCA_016013945.1
GCA_016014045.1
GCA_016014145.1
GCA_016014245.1
GCA_016014345.1
GCA_016014415.1
GCA_016014535.1
GCA_016014635.1
GCA_016014745.1
GCA_016014755.1
GCA_016014845.1
GCA_016014965.1
GCA_016015065.1
GCA_016015155.1
GCA_016015275.1
GCA_016015365.1
GCA_016015465.1
GCA_016015545.1
GCA_016015595.1
GCA_016015715.1
GCA_016015795.1
GCA_016015825.1
GCA_016015895.1
GCA_016015945.1
GCA_016015995.1
GCA_016016045.1
GCA_016016095.1
GCA_016016135.1
GCA_016016125.1
GCA_016016195.1
GCA_016016285.1
GCA_016016395.1
GCA_016016495.1
GCA_016016575.1
GCA_016016665.1
GCA_016016775.1
GCA_016016875.1
GCA_016016985.1
GCA_016017055.1
GCA_016017115.1
GCA_016017155.1
GCA_016017175.1
GCA_016017215.1
GCA_016017255.1
GCA_016017265.1
GCA_016017315.1
GCA_016017335.1
GCA_016092375.1
GCA_016093315.1
GCA_003017355.1
GCA_003017475.1
GCA_003017575.1
GCA_003017595.1
GCA_003017835.1
GCA_003073415.1
GCA_003073715.1
GCA_003075615.1
GCA_003075675.1
GCA_003075735.1
GCA_003075775.1
GCA_003075815.1
GCA_003075835.1
GCA_003075995.1
GCA_900240125.1
GCA_003095235.1
GCA_003095335.1
GCA_003114015.1
GCA_003114115.1
GCA_003114335.1
GCA_003114655.1
GCA_003114675.1
GCA_033623795.1
GCA_033651505.1
GCA_033651525.1
GCA_033651565.1
GCA_033651605.1
GCA_033651625.1
GCA_033651665.1
GCA_033652125.1
GCA_033652325.1
GCA_033652525.1
GCA_033652625.1
GCA_033652765.1
GCA_033652845.1
GCA_033652925.1
GCA_033652945.1
GCA_033653045.1
GCA_033653185.1
GCA_033653345.1
GCA_033653445.1
GCA_033653545.1
GCA_033653645.1
GCA_033653965.1
GCA_033654045.1
GCA_033654065.1
GCA_033654105.1
GCA_033654165.1
GCA_033654265.1
GCA_033654365.1
GCA_033654465.1
GCA_033654565.1
GCA_033654665.1
GCA_033654865.1
GCA_033654965.1
GCA_033655065.1
GCA_033655085.1
GCA_033655105.1
GCA_033655165.1
GCA_033655185.1
GCA_033656185.1
GCA_033656225.1
GCA_033656305.1
GCA_033656365.1
GCA_033656405.1
GCA_033656485.1
GCA_033656505.1
GCA_033656565.1
GCA_033656605.1
GCA_016065215.1
GCA_016085775.1
GCA_016107245.1
GCA_009674345.1
GCA_009675025.1
GCA_009675055.1
GCA_009675125.1
GCA_009675165.1
GCA_009675215.1
GCA_009675235.1
GCA_009675265.1
GCA_009675295.1
GCA_009675345.1
GCA_009675405.1
GCA_009675455.1
GCA_009675565.1
GCA_009675755.1
GCA_009675835.1
GCA_009675905.1
GCA_009675965.1
GCA_009676015.1
GCA_009676065.1
GCA_009676145.1
GCA_009676245.1
GCA_009676265.1
GCA_009676305.1
GCA_009697335.1
GCA_009728755.1
GCA_009731595.1
GCA_009763195.1
GCA_009764445.1
GCA_009764785.1
GCA_009764875.1
GCA_009764985.1
GCA_009765055.1
GCA_009792435.1
GCA_009792645.1
GCA_009792705.1
GCA_001183725.2
GCA_002982395.1
GCA_002982455.1
GCA_002982595.1
GCA_002982655.1
GCA_002982855.1
GCA_002983095.1
GCA_002983255.1
GCA_002983275.1
GCA_002983295.1
GCA_002983355.1
GCA_002983375.1
GCA_002983395.1
GCA_002983425.1
GCA_002983455.1
GCA_002983475.1
GCA_003010875.1
GCA_003011065.1
GCA_003011175.1
GCA_003030085.1
GCA_003055675.1
GCA_003055785.1
GCA_003055875.1
GCA_033494175.1
GCA_033494275.1
GCA_033494375.1
GCA_033494395.1
GCA_033494435.1
GCA_033494475.1
GCA_033494495.1
GCA_033494515.1
GCA_033494575.1
GCA_033494595.1
GCA_033494695.1
GCA_033494735.1
GCA_033494795.1
GCA_033494995.1
GCA_033495095.1
GCA_033495115.1
GCA_033495195.1
GCA_033495235.1
GCA_033495335.1
GCA_033495495.1
GCA_033495515.1
GCA_033495595.1
GCA_033495615.1
GCA_033495655.1
GCA_033495695.1
GCA_033495715.1
GCA_033495795.1
GCA_033495815.1
GCA_033495895.1
GCA_033496015.1
GCA_033496115.1
GCA_033521515.1
GCA_033521615.1
GCA_033521655.1
GCA_033521715.1
GCA_033521815.1
GCA_033521915.1
GCA_033522015.1
GCA_033522335.1
GCA_033522415.1
GCA_033522435.1
GCA_033522455.1
GCA_033522515.1
GCA_033522535.1
GCA_033522575.1
GCA_033522635.1
GCA_033522715.1
GCA_033522775.1
GCA_033522935.1
GCA_033523075.1
GCA_033523235.1
GCA_033523335.1
GCA_033523475.1
GCA_033523555.1
GCA_033523575.1
GCA_033523635.1
GCA_033523735.1
GCA_033523845.1
GCA_033523955.1
GCA_033524055.1
GCA_033524155.1
GCA_033524255.1
GCA_033524355.1
GCA_033524455.1
GCA_033524555.1
GCA_033524655.1
GCA_033524675.1
GCA_033524715.1
GCA_033524755.1
GCA_033524775.1
GCA_033524815.1
GCA_033524875.1
GCA_033524955.1
GCA_033524975.1
GCA_033525015.1
GCA_033525075.1
GCA_033525095.1
GCA_033525175.1
GCA_033525365.1
GCA_033525415.1
GCA_033525575.1
GCA_033525615.1
GCA_033525775.1
GCA_033525815.1
GCA_033525875.1
GCA_033525895.1
GCA_033525975.1
GCA_033525995.1
GCA_033526035.1
GCA_033526095.1
GCA_033526175.1
GCA_033526235.1
GCA_033526295.1
GCA_033526385.1
GCA_033526595.1
GCA_033526695.1
GCA_033526795.1
GCA_033526835.1
GCA_033526875.1
GCA_033526995.1
GCA_033527095.1
GCA_033527195.1
GCA_033527515.1
GCA_033527615.1
GCA_033527715.1
GCA_033527815.1
GCA_033527915.1
GCA_033528115.1
GCA_033528315.1
GCA_033528335.1
GCA_033528375.1
GCA_033528415.1
GCA_033528455.1
GCA_033528515.1
GCA_033528535.1
GCA_033528615.1
GCA_033528635.1
GCA_033528835.1
GCA_033528935.1
GCA_033529035.1
GCA_033529135.1
GCA_033529325.1
GCA_033576275.1
GCA_033606855.1
GCA_033606915.1
GCA_009674225.1
GCA_009674245.1
GCA_009674305.1
GCA_009674325.1
GCA_009674355.1
GCA_009674425.1
GCA_009674905.1
GCA_009674995.1
GCA_009675205.1
GCA_009675315.1
GCA_009675415.1
GCA_009675425.1
GCA_009675525.1
GCA_009675535.1
GCA_009675635.1
GCA_009675735.1
GCA_009675925.1
GCA_009676025.1
GCA_009676345.1
GCA_009725435.1
GCA_009725465.1
GCA_009725485.1
GCA_009725545.1
GCA_009725565.1
GCA_009725665.1
GCA_009725905.1
GCA_009725965.1
GCA_003111725.1
GCA_003111745.1
GCA_003131115.1
GCA_033486835.1
GCA_033486885.1
GCA_033486945.1
GCA_033487045.1
GCA_033487135.1
GCA_033487155.1
GCA_033516775.1
GCA_033516795.1
GCA_033516875.1
GCA_033516895.1
GCA_033516955.1
GCA_033516995.1
GCA_033517035.1
GCA_033517095.1
GCA_033517125.1
GCA_033517295.1
GCA_033517335.1
GCA_033517395.1
GCA_033517435.1
GCA_033517495.1
GCA_033517695.1
GCA_033517795.1
GCA_033517895.1
GCA_033517995.1
GCA_033518015.1
GCA_033518055.1
GCA_033518115.1
GCA_033518195.1
GCA_033518215.1
GCA_033518235.1
GCA_033518315.1
GCA_033518515.1
GCA_033518555.1
GCA_033518615.1
GCA_033518655.1
GCA_033518715.1
GCA_033518815.1
GCA_033518915.1
GCA_033519015.1
GCA_033519055.1
GCA_033519195.1
GCA_033519235.1
GCA_033519275.1
GCA_033519315.1
GCA_033519375.1
GCA_033519415.1
GCA_033519435.1
GCA_033519775.1
GCA_033519835.1
GCA_033520135.1
GCA_033520235.1
GCA_033520335.1
GCA_033520435.1
GCA_033520455.1
GCA_033520535.1
GCA_033520595.1
GCA_033520635.1
GCA_033520695.1
GCA_033520755.1
GCA_033520805.1
GCA_033520855.1
GCA_033521055.1
GCA_033521155.1
GCA_033521195.1
GCA_033521255.1
GCA_033521355.1
GCA_033521455.1
GCA_033521675.1
GCA_033521755.1
GCA_033521855.1
GCA_033521875.1
GCA_033521975.1
GCA_033522075.1
GCA_033522115.1
GCA_033522175.1
GCA_033522275.1
GCA_033522315.1
GCA_033522375.1
GCA_033522475.1
GCA_033522675.1
GCA_033522735.1
GCA_033522875.1
GCA_033522895.1
GCA_033522975.1
GCA_033522995.1
GCA_033523035.1
GCA_033523085.1
GCA_033523135.1
GCA_033523175.1
GCA_033523295.1
GCA_033523395.1
GCA_033523495.1
GCA_033523535.1
GCA_033523595.1
GCA_033523695.1
GCA_033523795.1
GCA_033523895.1
GCA_033523935.1
GCA_033523995.1
GCA_033524095.1
GCA_033566435.1
GCA_033566495.1
GCA_033566795.1
GCA_033566875.1
GCA_033566935.1
GCA_033566955.1
GCA_033566975.1
GCA_033567035.1
GCA_033567055.1
GCA_033567095.1
GCA_033567155.1
GCA_033567255.1
GCA_033567295.1
GCA_033567355.1
GCA_033567395.1
GCA_033567455.1
GCA_033567555.1
GCA_033567655.1
GCA_033567755.1
GCA_033567855.1
GCA_033567955.1
GCA_033568015.1
GCA_033568055.1
GCA_033568075.1
GCA_033568115.1
GCA_033568155.1
GCA_033568175.1
GCA_033568255.1
GCA_033568275.1
GCA_033568375.1
GCA_033570095.1
GCA_009759555.1
GCA_009759635.1
GCA_009764405.1
GCA_009764615.1
GCA_009764825.1
GCA_009764845.1
GCA_009764935.1
GCA_009764915.1
GCA_009765075.1
GCA_009792395.1
GCA_009792555.1
GCA_009792615.1
GCA_009792715.1
GCA_009792765.1
GCA_003203655.1
GCA_900457725.1
GCA_003309085.1
GCA_003309175.1
GCA_003309215.1
GCA_003309285.1
GCA_003309385.1
GCA_003309405.1
GCA_003309465.1
GCA_003309655.1
GCA_003309705.1
GCA_003309765.1
GCA_003309805.1
GCA_003309885.1
GCA_003309905.1
GCA_003309975.1
GCA_003310045.1
GCA_003310145.1
GCA_003310305.1
GCA_003310345.1
GCA_003310505.1
GCA_003310585.1
GCA_003310645.1
GCA_003310805.1
GCA_003310865.1
GCA_003310905.1
GCA_003310935.1
GCA_003311005.1
GCA_003311025.1
GCA_003311115.1
GCA_003311165.1
GCA_003311215.1
GCA_003311265.1
GCA_003311425.1
GCA_003311575.1
GCA_033660345.1
GCA_033660425.1
GCA_033662705.1
GCA_033695685.1
GCA_033695715.1
GCA_033695775.1
GCA_033440905.1
GCA_033440925.1
GCA_033443465.1
GCA_033444605.1
GCA_033445065.1
GCA_033496235.1
GCA_033496275.1
GCA_033496435.1
GCA_033496495.1
GCA_033496535.1
GCA_033496595.1
GCA_033496685.1
GCA_033496895.1
GCA_033496935.1
GCA_033496995.1
GCA_033497055.1
GCA_033497095.1
GCA_033497115.1
GCA_033497195.1
GCA_033497215.1
GCA_033497295.1
GCA_033497315.1
GCA_033497515.1
GCA_033497715.1
GCA_033497755.1
GCA_033497815.1
GCA_033497855.1
GCA_033498015.1
GCA_033498095.1
GCA_033498155.1
GCA_033498315.1
GCA_033498335.1
GCA_033498435.1
GCA_033498515.1
GCA_033498535.1
GCA_016014525.1
GCA_016014545.1
GCA_016014595.1
GCA_016014695.1
GCA_016014795.1
GCA_016014885.1
GCA_016014995.1
GCA_016015105.1
GCA_016015195.1
GCA_016015225.1
GCA_016015295.1
GCA_016015525.1
GCA_016015635.1
GCA_016015625.1
GCA_016015695.1
GCA_016015705.1
GCA_016015735.1
GCA_016015815.1
GCA_016015835.1
GCA_016015925.1
GCA_016016025.1
GCA_016016015.1
GCA_016016215.1
GCA_016016315.1
GCA_016016415.1
GCA_016016515.1
GCA_016016615.1
GCA_016016715.1
GCA_016016815.1
GCA_016016835.1
GCA_016016915.1
GCA_016016935.1
GCA_016017015.1
GCA_016017035.1
GCA_016017075.1
GCA_016017135.1
GCA_016017165.1
GCA_016017245.1
GCA_009690545.1
GCA_009690605.1
GCA_009696785.1
GCA_009696905.1
GCA_009697005.1
GCA_009725305.1
GCA_009725405.1
GCA_009725495.1
GCA_009725595.1
GCA_009725915.1
GCA_009739695.1
GCA_009739775.1
GCA_009739825.1
GCA_009739885.1
GCA_009759595.1
GCA_003149295.1
GCA_003186125.1
GCA_033527795.1
GCA_033527895.1
GCA_033527995.1
GCA_033528035.1
GCA_033528095.1
GCA_033528195.1
GCA_033528295.1
GCA_033528395.1
GCA_033528695.1
GCA_033528715.1
GCA_033528735.1
GCA_033528775.1
GCA_033528815.1
GCA_033528895.1
GCA_033528915.1
GCA_033529015.1
GCA_033529115.1
GCA_033529215.1
GCA_033529415.1
GCA_033529495.1
GCA_033529695.1
GCA_033529775.1
GCA_033529815.1
GCA_033529915.1
GCA_033530015.1
GCA_033529995.1
GCA_033530055.1
GCA_033530115.1
GCA_033530215.1
GCA_033530315.1
GCA_033530355.1
GCA_033530415.1
GCA_033530455.1
GCA_033530515.1
GCA_033530655.1
GCA_033530695.1
GCA_033530815.1
GCA_033530915.1
GCA_033530955.1
GCA_033531075.1
GCA_033531085.1
GCA_033531065.1
GCA_033531175.1
GCA_033531265.1
GCA_033531385.1
GCA_033531455.1
GCA_033531635.1
GCA_033531745.1
GCA_033531725.1
GCA_033531715.1
GCA_033531975.1
GCA_033531935.1
GCA_033532115.1
GCA_033532185.1
GCA_033532125.1
GCA_033532295.1
GCA_033532325.1
GCA_033532375.1
GCA_033532435.1
GCA_033532455.1
GCA_033532655.1
GCA_033532695.1
GCA_033532755.1
GCA_033532845.1
GCA_033532955.1
GCA_033533035.1
GCA_033533115.1
GCA_033533245.1
GCA_033533395.1
GCA_033533455.1
GCA_033533495.1
GCA_033533555.1
GCA_033533775.1
GCA_033533845.1
GCA_033533975.1
GCA_033534095.1
GCA_033534135.1
GCA_033534275.1
GCA_033534295.1
GCA_033534415.1
GCA_033534465.1
GCA_033534595.1
GCA_033534675.1
GCA_033534695.1
GCA_033534775.1
GCA_033534795.1
GCA_033534815.1
GCA_033534875.1
GCA_033534895.1
GCA_033534995.1
GCA_033535035.1
GCA_033553375.1
GCA_033553515.1
GCA_033553555.1
GCA_033553615.1
GCA_033553715.1
GCA_033553735.1
GCA_033553875.1
GCA_033553955.1
GCA_033553975.1
GCA_033553995.1
GCA_033554275.1
GCA_033554375.1
GCA_033554475.1
GCA_033554635.1
GCA_033554695.1
GCA_033554795.1
GCA_033554855.1
GCA_033554895.1
GCA_033554915.1
GCA_033554955.1
GCA_033554995.1
GCA_033555095.1
GCA_033555215.1
GCA_033555315.1
GCA_033555415.1
GCA_033555555.1
GCA_033555815.1
GCA_033555935.1
GCA_033556035.1
GCA_033556075.1
GCA_033556095.1
GCA_033556135.1
GCA_033556215.1
GCA_033556235.1
GCA_033556315.1
GCA_033556335.1
GCA_033556435.1
GCA_033646885.1
GCA_033647745.1
GCA_033647785.1
GCA_033648105.1
GCA_033677745.1
GCA_033677765.1
GCA_033677865.1
GCA_033704935.1
GCA_033705015.1
GCA_033705035.1
GCA_033705135.1
GCA_033705155.1
GCA_033705275.1
GCA_033705335.1
GCA_033705435.1
GCA_033705475.1
GCA_033705575.1
GCA_033705775.1
GCA_033705835.1
GCA_033705935.1
GCA_033706035.1
GCA_033706155.1
GCA_033706235.1
GCA_033706255.1
GCA_033706335.1
GCA_033706355.1
GCA_033706555.1
GCA_033706655.1
GCA_033706695.1
GCA_033706755.1
GCA_033706855.1
GCA_033706875.1
GCA_033706955.1
GCA_033707055.1
GCA_033709075.1
GCA_033709175.1
GCA_033732655.1
GCA_033737055.1
GCA_009883675.1
GCA_009690505.1
GCA_900474665.1
GCA_900474565.1
GCA_900475055.1
GCA_900475245.1
GCA_003261195.1
GCA_900482825.1
GCA_900482605.1
GCA_900482815.1
GCA_900482565.1
GCA_900482645.1
GCA_900482535.1
GCA_900482675.1
GCA_900483365.1
GCA_900483535.1
GCA_900483445.1
GCA_900483415.1
GCA_900482655.1
GCA_900483105.1
GCA_900483145.1
GCA_900482835.1
GCA_900482735.1
GCA_900483495.1
GCA_900483385.1
GCA_900483195.1
GCA_900483015.1
GCA_900483085.1
GCA_900483225.1
GCA_900482665.1
GCA_900483405.1
GCA_900483485.1
GCA_900483605.1
GCA_900483625.1
GCA_900484085.1
GCA_900483855.1
GCA_900484015.1
GCA_900483975.1
GCA_900483745.1
GCA_900484325.1
GCA_900484055.1
GCA_900484105.1
GCA_900483865.1
GCA_900483765.1
GCA_900483955.1
GCA_900484225.1
GCA_900484095.1
GCA_900483995.1
GCA_900483935.1
GCA_003284745.1
GCA_900484305.1
GCA_900490315.1
GCA_002089035.2
GCA_002089115.2
GCA_900483295.1
GCA_033677805.1
GCA_033705075.1
GCA_033705175.1
GCA_033705375.1
GCA_033705535.1
GCA_033705595.1
GCA_033705635.1
GCA_033705675.1
GCA_033705695.1
GCA_033705785.1
GCA_033705895.1
GCA_033705995.1
GCA_033706095.1
GCA_033706135.1
GCA_033706195.1
GCA_033706295.1
GCA_033706395.1
GCA_033706495.1
GCA_033706575.1
GCA_033706795.1
GCA_033706815.1
GCA_033706915.1
GCA_033706935.1
GCA_033706995.1
GCA_033707115.1
GCA_033707155.1
GCA_033709115.1
GCA_033709155.1
GCA_033733395.1
GCA_033735735.1
GCA_033735815.1
GCA_033808255.1
GCA_033824965.1
GCA_033825085.1
GCA_033825145.1
GCA_033825245.1
GCA_033825485.1
GCA_033825545.1
GCA_033825585.1
GCA_033825635.1
GCA_033825725.1
GCA_033825745.1
GCA_033825825.1
GCA_033826005.1
GCA_033826325.1
GCA_033826505.1
GCA_033826565.1
GCA_033826585.1
GCA_033826605.1
GCA_033826705.1
GCA_033826765.1
GCA_033826885.1
GCA_033826965.1
GCA_033827025.1
GCA_033827065.1
GCA_033827585.1
GCA_033827605.1
GCA_033827665.1
GCA_033827725.1
GCA_033827825.1
GCA_033827905.1
GCA_033827945.1
GCA_033827995.1
GCA_033828085.1
GCA_033828265.1
GCA_033828385.1
GCA_033828485.1
GCA_033828565.1
GCA_033828665.1
GCA_033828705.1
GCA_033828765.1
GCA_033828845.1
GCA_033828885.1
GCA_033828945.1
GCA_033829025.1
GCA_033829085.1
GCA_033829205.1
GCA_033829305.1
GCA_033829405.1
GCA_033829425.1
GCA_033829505.1
GCA_033829625.1
GCA_033829705.1
GCA_033829825.1
GCA_033829925.1
GCA_033830025.1
GCA_033830325.1
GCA_033830425.1
GCA_033830525.1
GCA_033830625.1
GCA_033830685.1
GCA_033830725.1
GCA_033830825.1
GCA_033830845.1
GCA_033830945.1
GCA_033830985.1
GCA_033831185.1
GCA_033831345.1
GCA_033831445.1
GCA_033831545.1
GCA_033831645.1
GCA_033831745.1
GCA_033831765.1
GCA_033831805.1
GCA_033831865.1
GCA_033831905.1
GCA_033831945.1
GCA_033832045.1
GCA_033832065.1
GCA_029930125.1
GCA_029930145.1
GCA_029930225.1
GCA_029930335.1
GCA_029930345.1
GCA_029930405.1
GCA_029930535.1
GCA_029930655.1
GCA_029930755.1
GCA_029930795.1
GCA_029930835.1
GCA_016425745.1
GCA_016425805.1
GCA_016425825.1
GCA_016425925.1
GCA_016426025.1
GCA_016426135.1
GCA_009739845.1
GCA_009740205.1
GCA_009811395.1
GCA_009883695.1
GCA_003254765.1
GCA_003260525.1
GCA_900483185.1
GCA_900483175.1
GCA_900482985.1
GCA_900482865.1
GCA_900483325.1
GCA_900482965.1
GCA_900483335.1
GCA_900483125.1
GCA_900483205.1
GCA_900483675.1
GCA_900483735.1
GCA_900483635.1
GCA_900484115.1
GCA_900483575.1
GCA_900483585.1
GCA_900483595.1
GCA_900483835.1
GCA_900484535.1
GCA_900483925.1
GCA_900483645.1
GCA_900483845.1
GCA_900484185.1
GCA_900483965.1
GCA_900483815.1
GCA_900483795.1
GCA_900483565.1
GCA_900483825.1
GCA_900490335.1
GCA_900490425.1
GCA_033909725.1
GCA_033909765.1
GCA_033909945.1
GCA_033909965.1
GCA_033910005.1
GCA_033910105.1
GCA_033910165.1
GCA_033910265.1
GCA_033910365.1
GCA_033910565.1
GCA_033910665.1
GCA_033910745.1
GCA_033910905.1
GCA_033910985.1
GCA_033911065.1
GCA_033911085.1
GCA_033911185.1
GCA_033911205.1
GCA_033911285.1
GCA_033911365.1
GCA_033911485.1
GCA_033911765.1
GCA_033911885.1
GCA_033912285.1
GCA_033912405.1
GCA_033912945.1
GCA_033913245.1
GCA_033913425.1
GCA_033913465.1
GCA_033913605.1
GCA_033913625.1
GCA_033913705.1
GCA_033913825.1
GCA_033913925.1
GCA_033914125.1
GCA_033914225.1
GCA_033914325.1
GCA_033914385.1
GCA_033914425.1
GCA_033914525.1
GCA_033914615.1
GCA_033914645.1
GCA_033914745.1
GCA_033914805.1
GCA_033914845.1
GCA_033914865.1
GCA_033914985.1
GCA_033915045.1
GCA_033915245.1
GCA_033915345.1
GCA_033915545.1
GCA_033915645.1
GCA_033915685.1
GCA_033915745.1
GCA_033915785.1
GCA_033915845.1
GCA_033915865.1
GCA_033915945.1
GCA_033916005.1
GCA_033916045.1
GCA_033916065.1
GCA_033916165.1
GCA_033916365.1
GCA_033916465.1
GCA_033916765.1
GCA_033916865.1
GCA_033916965.1
GCA_033917045.1
GCA_033917085.1
GCA_033917185.1
GCA_033917265.1
GCA_033992305.1
GCA_033992405.1
GCA_033992485.1
GCA_033992705.1
GCA_033992885.1
GCA_033993055.1
GCA_033993085.1
GCA_033993145.1
GCA_033993345.1
GCA_033993405.1
GCA_033993585.1
GCA_033993705.1
GCA_033993805.1
GCA_033993865.1
GCA_033993885.1
GCA_033993925.1
GCA_033993965.1
GCA_033993985.1
GCA_033994045.1
GCA_033994085.1
GCA_033994165.1
GCA_033994185.1
GCA_033994225.1
GCA_033994305.1
GCA_033994425.1
GCA_033994525.1
GCA_033994625.1
GCA_033994825.1
GCA_033994925.1
GCA_033995025.1
GCA_033995065.1
GCA_033995125.1
GCA_033995185.1
GCA_033995225.1
GCA_033995725.1
GCA_033995905.1
GCA_033996005.1
GCA_033996045.1
GCA_033996105.1
GCA_033996195.1
GCA_033996245.1
GCA_033996325.1
GCA_033996405.1
GCA_033996425.1
GCA_033996525.1
GCA_033996625.1
GCA_033996825.1
GCA_033996905.1
GCA_033997025.1
GCA_033997065.1
GCA_033997105.1
GCA_033997205.1
GCA_033997305.1
GCA_033997425.1
GCA_033997445.1
GCA_033997505.1
GCA_033997525.1
GCA_033997605.1
GCA_033997725.1
GCA_033997825.1
GCA_033997925.1
GCA_033998025.1
GCA_033998095.1
GCA_033998125.1
GCA_033998225.1
GCA_033998265.1
GCA_033998365.1
GCA_033998525.1
GCA_033998565.1
GCA_033998645.1
GCA_033998725.1
GCA_033998825.1
GCA_033998845.1
GCA_033999145.1
GCA_033999245.1
GCA_033999445.1
GCA_033999545.1
GCA_033999585.1
GCA_033999645.1
GCA_033999845.1
GCA_033752795.1
GCA_033752775.1
GCA_033752835.1
GCA_033752855.1
GCA_033752915.1
GCA_033752935.1
GCA_033752955.1
GCA_033753035.1
GCA_033753075.1
GCA_033753135.1
GCA_033753875.1
GCA_033780475.1
GCA_033780555.1
GCA_033780585.1
GCA_033780655.1
GCA_033780755.1
GCA_033780775.1
GCA_033780855.1
GCA_033780875.1
GCA_033780955.1
GCA_033781075.1
GCA_033781175.1
GCA_033781275.1
GCA_033781375.1
GCA_033781475.1
GCA_033781515.1
GCA_033781715.1
GCA_033781795.1
GCA_033781915.1
GCA_033781935.1
GCA_033782015.1
GCA_033782035.1
GCA_033782115.1
GCA_033782135.1
GCA_033782195.1
GCA_033782395.1
GCA_033782445.1
GCA_033782555.1
GCA_033782655.1
GCA_033782755.1
GCA_033782845.1
GCA_009896835.1
GCA_009897545.1
GCA_902714875.1
GCA_902714955.1
GCA_902714995.1
GCA_902714885.1
GCA_902714945.1
GCA_902714975.1
GCA_902715085.1
GCA_902715095.1
GCA_902715225.1
GCA_902715255.1
GCA_902715295.1
GCA_902715345.1
GCA_902715385.1
GCA_902715375.1
GCA_902715405.1
GCA_902715435.1
GCA_902715465.1
GCA_902715515.1
GCA_902715495.1
GCA_902715545.1
GCA_902715585.1
GCA_902715565.1
GCA_902715675.1
GCA_902715775.1
GCA_902715705.1
GCA_902715845.1
GCA_902715855.1
GCA_902715895.1
GCA_902715945.1
GCA_902715995.1
GCA_902716005.1
GCA_902716065.1
GCA_902716105.1
GCA_902716045.1
GCA_902716055.1
GCA_902716145.1
GCA_902716175.1
GCA_902716235.1
GCA_902716255.1
GCA_902716315.1
GCA_902716365.1
GCA_902716405.1
GCA_902716475.1
GCA_902716545.1
GCA_902716565.1
GCA_902716605.1
GCA_902716745.1
GCA_902716695.1
GCA_902716635.1
GCA_902716735.1
GCA_902716655.1
GCA_902716665.1
GCA_902716765.1
GCA_902716835.1
GCA_902716815.1
GCA_902716965.1
GCA_902716995.1
GCA_902717115.1
GCA_902717055.1
GCA_902717185.1
GCA_902717175.1
GCA_902717345.1
GCA_902717355.1
GCA_902717335.1
GCA_902717305.1
GCA_902717265.1
GCA_902717315.1
GCA_902717405.1
GCA_902717435.1
GCA_902717595.1
GCA_902717515.1
GCA_902717495.1
GCA_902717625.1
GCA_902717685.1
GCA_902717715.1
GCA_902717795.1
GCA_902717885.1
GCA_902717875.1
GCA_902717895.1
GCA_902717865.1
GCA_902718025.1
GCA_902717935.1
GCA_902717985.1
GCA_902718135.1
GCA_902718065.1
GCA_902718115.1
GCA_902718185.1
GCA_902718245.1
GCA_902718315.1
GCA_902718415.1
GCA_902718435.1
GCA_902718465.1
GCA_902718475.1
GCA_902718505.1
GCA_902718495.1
GCA_902718545.1
GCA_902718595.1
GCA_902718575.1
GCA_902718655.1
GCA_902718715.1
GCA_902718685.1
GCA_902718825.1
GCA_902719005.1
GCA_902718945.1
GCA_009911815.1
GCA_003203615.1
GCA_900097995.1
GCA_900478245.1
GCA_900474735.1
GCA_900474695.1
GCA_900474755.1
GCA_033802645.1
GCA_033844565.1
GCA_033844845.1
GCA_033845085.1
GCA_033845745.1
GCA_033846065.1
GCA_033846265.1
GCA_033846665.1
GCA_033846685.1
GCA_033846765.1
GCA_033904485.1
GCA_033904525.1
GCA_033904725.1
GCA_033904785.1
GCA_033904845.1
GCA_033905145.1
GCA_033905185.1
GCA_033905265.1
GCA_033905285.1
GCA_033905365.1
GCA_033905405.1
GCA_033905445.1
GCA_033905465.1
GCA_033905645.1
GCA_033905765.1
GCA_033906165.1
GCA_033906265.1
GCA_033906305.1
GCA_033906685.1
GCA_033906785.1
GCA_033906985.1
GCA_033907385.1
GCA_033907685.1
GCA_033907805.1
GCA_033955025.1
GCA_033956205.1
GCA_033956325.1
GCA_033956365.1
GCA_033956405.1
GCA_033956465.1
GCA_033956525.1
GCA_033956625.1
GCA_033956725.1
GCA_033956825.1
GCA_033956865.1
GCA_033956925.1
GCA_033956965.1
GCA_033957025.1
GCA_033957125.1
GCA_033957145.1
GCA_033957165.1
GCA_033957245.1
GCA_033957275.1
GCA_033957325.1
GCA_033957345.1
GCA_033957785.1
GCA_033957945.1
GCA_033958045.1
GCA_033958185.1
GCA_033958285.1
GCA_033958365.1
GCA_033958405.1
GCA_033958455.1
GCA_033958475.1
GCA_033958555.1
GCA_033958575.1
GCA_033958685.1
GCA_033958785.1
GCA_033959185.1
GCA_033959285.1
GCA_033959585.1
GCA_033959605.1
GCA_033959705.1
GCA_033959785.1
GCA_033959805.1
GCA_033960005.1
GCA_033960105.1
GCA_033960305.1
GCA_902713765.1
GCA_902713865.1
GCA_902713845.1
GCA_902713885.1
GCA_902713805.1
GCA_902713925.1
GCA_902713935.1
GCA_902714005.1
GCA_902713965.1
GCA_902714025.1
GCA_902714145.1
GCA_902714335.1
GCA_902714165.1
GCA_902714275.1
GCA_902714345.1
GCA_902714365.1
GCA_902714455.1
GCA_902714505.1
GCA_902714485.1
GCA_902714475.1
GCA_902714535.1
GCA_902714545.1
GCA_902714565.1
GCA_902714615.1
GCA_902714815.1
GCA_902714705.1
GCA_902714765.1
GCA_902714775.1
GCA_902715005.1
GCA_902714935.1
GCA_902715035.1
GCA_902714925.1
GCA_902714915.1
GCA_902715055.1
GCA_902715075.1
GCA_902715125.1
GCA_902715165.1
GCA_902715215.1
GCA_902715305.1
GCA_902715275.1
GCA_902715415.1
GCA_902715365.1
GCA_902715455.1
GCA_902715475.1
GCA_902715595.1
GCA_902715535.1
GCA_902715605.1
GCA_902715635.1
GCA_902715655.1
GCA_902715715.1
GCA_902715735.1
GCA_902715785.1
GCA_902715815.1
GCA_902715875.1
GCA_902715915.1
GCA_902715975.1
GCA_902716095.1
GCA_902716075.1
GCA_902716165.1
GCA_902716195.1
GCA_902716185.1
GCA_902716265.1
GCA_902716225.1
GCA_902716285.1
GCA_902716295.1
GCA_902716375.1
GCA_902716395.1
GCA_902716435.1
GCA_902716525.1
GCA_902716575.1
GCA_902716595.1
GCA_902716675.1
GCA_902716625.1
GCA_902716645.1
GCA_902716775.1
GCA_902716805.1
GCA_902716855.1
GCA_902716845.1
GCA_902716975.1
GCA_902716935.1
GCA_902716875.1
GCA_902717005.1
GCA_902717145.1
GCA_902717025.1
GCA_902717065.1
GCA_902717205.1
GCA_902717295.1
GCA_902717215.1
GCA_902717365.1
GCA_902717375.1
GCA_902717415.1
GCA_902717425.1
GCA_902717505.1
GCA_902717455.1
GCA_902717535.1
GCA_902717545.1
GCA_902717575.1
GCA_902717675.1
GCA_902717775.1
GCA_902717655.1
GCA_902717645.1
GCA_902717825.1
GCA_902717835.1
GCA_902718005.1
GCA_902717915.1
GCA_902717925.1
GCA_902717955.1
GCA_902718045.1
GCA_902718075.1
GCA_902718145.1
GCA_902718095.1
GCA_902718055.1
GCA_902718165.1
GCA_902718225.1
GCA_900457275.1
GCA_900457535.1
GCA_900484255.1
GCA_900482755.1
GCA_900482525.1
GCA_900482795.1
GCA_900482745.1
GCA_900482785.1
GCA_900482885.1
GCA_900482845.1
GCA_900483055.1
GCA_900482975.1
GCA_900483435.1
GCA_900483505.1
GCA_900483215.1
GCA_900482695.1
GCA_900482935.1
GCA_900483355.1
GCA_900483455.1
GCA_900483425.1
GCA_900483255.1
GCA_900483135.1
GCA_900483885.1
GCA_900483525.1
GCA_003309045.1
GCA_003309125.1
GCA_003309145.1
GCA_003309235.1
GCA_003309445.1
GCA_003309815.1
GCA_003309845.1
GCA_003309935.1
GCA_003309985.1
GCA_003310085.1
GCA_003310235.1
GCA_003310275.1
GCA_003310325.1
GCA_003310385.1
GCA_003310395.1
GCA_003310445.1
GCA_003310625.1
GCA_003310705.1
GCA_003310965.1
GCA_003311055.1
GCA_003311105.1
GCA_003311205.1
GCA_003311375.1
GCA_003311395.1
GCA_003311465.1
GCA_003311455.1
GCA_003311515.1
GCA_003311525.1
GCA_003311585.1
GCA_003327955.1
GCA_003328375.1
GCA_003330905.1
GCA_034015615.1
GCA_034017875.1
GCA_034018095.1
GCA_034018115.1
GCA_034018315.1
GCA_034018395.1
GCA_034018475.1
GCA_034018515.1
GCA_034018575.1
GCA_034018615.1
GCA_033738915.1
GCA_033738955.1
GCA_033738975.1
GCA_033743195.1
GCA_033743255.1
GCA_033744735.1
GCA_033744775.1
GCA_033744875.1
GCA_033744955.1
GCA_033771575.1
GCA_033771605.1
GCA_033771675.1
GCA_033771715.1
GCA_033771775.1
GCA_033771875.1
GCA_033771895.1
GCA_033772095.1
GCA_033772195.1
GCA_033772295.1
GCA_033772395.1
GCA_033772495.1
GCA_033772595.1
GCA_033772695.1
GCA_033772735.1
GCA_033772795.1
GCA_033772895.1
GCA_033772995.1
GCA_033773035.1
GCA_033773095.1
GCA_033773155.1
GCA_033773195.1
GCA_033773715.1
GCA_033773815.1
GCA_033773915.1
GCA_033774015.1
GCA_033774115.1
GCA_033774135.1
GCA_033774155.1
GCA_033774215.1
GCA_033774235.1
GCA_033774315.1
GCA_033774335.1
GCA_033774375.1
GCA_033774435.1
GCA_033774475.1
GCA_033774535.1
GCA_033774655.1
GCA_033774735.1
GCA_033774815.1
GCA_033774935.1
GCA_033775035.1
GCA_033775135.1
GCA_033775235.1
GCA_033775295.1
GCA_033775335.1
GCA_033775355.1
GCA_033775435.1
GCA_033775455.1
GCA_033775515.1
GCA_033775555.1
GCA_033775755.1
GCA_033775795.1
GCA_033775855.1
GCA_033775915.1
GCA_033775995.1
GCA_033776095.1
GCA_033776355.1
GCA_033776515.1
GCA_033776575.1
GCA_033776655.1
GCA_033776755.1
GCA_033776775.1
GCA_033776875.1
GCA_033776915.1
GCA_033776975.1
GCA_033777055.1
GCA_033777315.1
GCA_033777375.1
GCA_033777415.1
GCA_033777515.1
GCA_033777675.1
GCA_033777735.1
GCA_033777775.1
GCA_033777795.1
GCA_033777815.1
GCA_033777835.1
GCA_033777875.1
GCA_033777975.1
GCA_033777995.1
GCA_033778095.1
GCA_033778135.1
GCA_033778195.1
GCA_033778295.1
GCA_033778395.1
GCA_033778435.1
GCA_033778495.1
GCA_033778595.1
GCA_033778795.1
GCA_033778895.1
GCA_033778915.1
GCA_033778995.1
GCA_033779025.1
GCA_033779095.1
GCA_033779195.1
GCA_033779255.1
GCA_033831525.1
GCA_033831575.1
GCA_033831615.1
GCA_033831665.1
GCA_033831685.1
GCA_033831815.1
GCA_033831885.1
GCA_033831985.1
GCA_033832085.1
GCA_033832485.1
GCA_033832805.1
GCA_033832835.1
GCA_033832885.1
GCA_033832905.1
GCA_033832925.1
GCA_033833005.1
GCA_033834025.1
GCA_033834925.1
GCA_033835025.1
GCA_033836765.1
GCA_033836865.1
GCA_033837705.1
GCA_033837905.1
GCA_033838485.1
GCA_033838685.1
GCA_033864135.1
GCA_033864155.1
GCA_033864195.1
GCA_033866135.1
GCA_033866175.1
GCA_033866195.1
GCA_033866235.1
GCA_033866295.1
GCA_033866335.1
GCA_033866395.1
GCA_033866495.1
GCA_033866595.1
GCA_033866695.1
GCA_033866795.1
GCA_033866995.1
GCA_033867095.1
GCA_033867195.1
GCA_033867235.1
GCA_033867295.1
GCA_033867315.1
GCA_033867395.1
GCA_033867415.1
GCA_033867435.1
GCA_033867615.1
GCA_033867715.1
GCA_033867765.1
GCA_033867815.1
GCA_033867915.1
GCA_033868215.1
GCA_033868335.1
GCA_033868415.1
GCA_033868435.1
GCA_033868615.1
GCA_033868665.1
GCA_033868735.1
GCA_033868835.1
GCA_033868935.1
GCA_033869035.1
GCA_033869135.1
GCA_033869335.1
GCA_033869445.1
GCA_033869535.1
GCA_033869635.1
GCA_033869735.1
GCA_033869755.1
GCA_016617525.1
GCA_900457445.1
GCA_033918005.1
GCA_033918025.1
GCA_033918045.1
GCA_033918105.1
GCA_033918145.1
GCA_033918205.1
GCA_033918225.1
GCA_033918325.1
GCA_033918425.1
GCA_033918505.1
GCA_033919225.1
GCA_033919285.1
GCA_033919325.1
GCA_033919425.1
GCA_033919445.1
GCA_033919545.1
GCA_033919645.1
GCA_033919845.1
GCA_033919945.1
GCA_033920045.1
GCA_033920145.1
GCA_033920245.1
GCA_033920345.1
GCA_033920425.1
GCA_033920445.1
GCA_033920465.1
GCA_033920505.1
GCA_033920565.1
GCA_033920585.1
GCA_034000085.1
GCA_034000485.1
GCA_034000685.1
GCA_034000785.1
GCA_034000805.1
GCA_034000905.1
GCA_034000925.1
GCA_034001045.1
GCA_034001105.1
GCA_034001185.1
GCA_034001305.1
GCA_034001405.1
GCA_034001645.1
GCA_034001705.1
GCA_034001745.1
GCA_034001805.1
GCA_034001905.1
GCA_033783275.1
GCA_902713775.1
GCA_902713875.1
GCA_902713915.1
GCA_902713895.1
GCA_902714065.1
GCA_902714015.1
GCA_902714085.1
GCA_902714055.1
GCA_902714225.1
GCA_902714175.1
GCA_902714305.1
GCA_902714235.1
GCA_902714285.1
GCA_902714205.1
GCA_902714395.1
GCA_902714445.1
GCA_902714425.1
GCA_902714415.1
GCA_902714555.1
GCA_902714605.1
GCA_902714695.1
GCA_902714835.1
GCA_902714735.1
GCA_902714745.1
GCA_902714825.1
GCA_902714755.1
GCA_902714725.1
GCA_902714905.1
GCA_902715045.1
GCA_902715015.1
GCA_902715065.1
GCA_902715105.1
GCA_902715195.1
GCA_902715245.1
GCA_902715315.1
GCA_902715285.1
GCA_902715355.1
GCA_902715425.1
GCA_902715395.1
GCA_902715485.1
GCA_902715645.1
GCA_902715625.1
GCA_902715615.1
GCA_902715665.1
GCA_902715685.1
GCA_902715695.1
GCA_902715795.1
GCA_902715835.1
GCA_902715865.1
GCA_902715885.1
GCA_902715925.1
GCA_902715955.1
GCA_902715965.1
GCA_902716015.1
GCA_902716085.1
GCA_902716115.1
GCA_902716155.1
GCA_902716215.1
GCA_902716205.1
GCA_902716305.1
GCA_902716325.1
GCA_902716445.1
GCA_902716455.1
GCA_902716485.1
GCA_902716515.1
GCA_902716495.1
GCA_902716555.1
GCA_902716585.1
GCA_902716685.1
GCA_902716705.1
GCA_902716615.1
GCA_902716785.1
GCA_902716865.1
GCA_902716905.1
GCA_902716955.1
GCA_902716895.1
GCA_900324245.1
GCA_900324265.1
GCA_900324305.1
GCA_900324325.1
GCA_900324365.1
GCA_900324385.1
GCA_003345515.1
GCA_003354585.1
GCA_003354685.1
GCA_003354785.1
GCA_003354805.1
GCA_900458215.1
GCA_900458105.1
GCA_900458345.1
GCA_900458185.1
GCA_900458395.1
GCA_900458455.1
GCA_003354865.1
GCA_003354925.1
GCA_003354965.1
GCA_003354985.1
GCA_900457405.1
GCA_900457345.1
GCA_900457315.1
GCA_900457325.1
GCA_033822985.1
GCA_033823145.1
GCA_033823245.1
GCA_033823285.1
GCA_033823345.1
GCA_033823545.1
GCA_033823585.1
GCA_033823685.1
GCA_033823805.1
GCA_033823865.1
GCA_033823945.1
GCA_033845825.1
GCA_033845845.1
GCA_033845865.1
GCA_033845945.1
GCA_033845965.1
GCA_033846045.1
GCA_033846145.1
GCA_033846285.1
GCA_033846345.1
GCA_033846445.1
GCA_033846545.1
GCA_033846645.1
GCA_033846745.1
GCA_033904545.1
GCA_033904625.1
GCA_033904925.1
GCA_033905025.1
GCA_033905065.1
GCA_033905125.1
GCA_033905225.1
GCA_033905325.1
GCA_033905425.1
GCA_033905525.1
GCA_033905545.1
GCA_033905565.1
GCA_033905625.1
GCA_033905655.1
GCA_033905725.1
GCA_033905745.1
GCA_033905845.1
GCA_033905885.1
GCA_033905945.1
GCA_033905985.1
GCA_033906045.1
GCA_033906075.1
GCA_033906245.1
GCA_033906485.1
GCA_033906845.1
GCA_033907645.1
GCA_033908045.1
GCA_033908085.1
GCA_033908125.1
GCA_033908205.1
GCA_033908335.1
GCA_033908425.1
GCA_033908525.1
GCA_033908685.1
GCA_033955045.1
GCA_033956225.1
GCA_033956285.1
GCA_033956385.1
GCA_033956605.1
GCA_033956705.1
GCA_033956805.1
GCA_033956905.1
GCA_033957005.1
GCA_033957045.1
GCA_033957105.1
GCA_033957305.1
GCA_033957405.1
GCA_033957425.1
GCA_033957465.1
GCA_033957505.1
GCA_033957525.1
GCA_033957545.1
GCA_033957605.1
GCA_033957685.1
GCA_033957745.1
GCA_033957825.1
GCA_033957865.1
GCA_033957925.1
GCA_033958025.1
GCA_033958225.1
GCA_033958325.1
GCA_033958425.1
GCA_033958535.1
GCA_033958665.1
GCA_033958705.1
GCA_033958745.1
GCA_033958765.1
GCA_033958805.1
GCA_033958865.1
GCA_033958885.1
GCA_033958965.1
GCA_033959005.1
GCA_033959065.1
GCA_033959365.1
GCA_033959665.1
GCA_033959765.1
GCA_033959865.1
GCA_033960065.1
GCA_033960285.1
GCA_034016595.1
GCA_034018055.1
GCA_034018175.1
GCA_034018255.1
GCA_034018495.1
GCA_034018555.1
GCA_034018715.1
GCA_034018745.1
GCA_034018775.1
GCA_034018795.1
GCA_016425555.1
GCA_016425625.1
GCA_016425665.1
GCA_016425695.1
GCA_016425755.1
GCA_016425855.1
GCA_016425965.1
GCA_016426005.1
GCA_016426065.1
GCA_902713825.1
GCA_902713905.1
GCA_902713835.1
GCA_902713945.1
GCA_902713995.1
GCA_902714105.1
GCA_902714075.1
GCA_902714125.1
GCA_902714045.1
GCA_902713985.1
GCA_902714115.1
GCA_902714255.1
GCA_902714245.1
GCA_902714195.1
GCA_902714185.1
GCA_902714525.1
GCA_902714435.1
GCA_902714495.1
GCA_902714575.1
GCA_902714595.1
GCA_902714635.1
GCA_902714625.1
GCA_902714785.1
GCA_902714845.1
GCA_902714795.1
GCA_902714805.1
GCA_902714715.1
GCA_902714895.1
GCA_902714865.1
GCA_902714985.1
GCA_902715025.1
GCA_902714965.1
GCA_902715115.1
GCA_902715135.1
GCA_902715155.1
GCA_902715175.1
GCA_902715145.1
GCA_902715185.1
GCA_902715235.1
GCA_902715205.1
GCA_902715325.1
GCA_902715265.1
GCA_902715335.1
GCA_902715445.1
GCA_902715505.1
GCA_902715555.1
GCA_902715525.1
GCA_902715575.1
GCA_902715745.1
GCA_902715765.1
GCA_902715725.1
GCA_902715755.1
GCA_902715825.1
GCA_902715805.1
GCA_902715905.1
GCA_902715935.1
GCA_902715985.1
GCA_902716025.1
GCA_902716035.1
GCA_902716135.1
GCA_902716125.1
GCA_902716245.1
GCA_003419355.1
GCA_003419405.1
GCA_003419485.1
GCA_003419505.1
GCA_003419585.1
GCA_003419605.1
GCA_003419705.1
GCA_003419805.1
GCA_003420005.1
GCA_003420105.1
GCA_003420225.1
GCA_003420305.1
GCA_003420425.1
GCA_003420445.1
GCA_003420505.1
GCA_003420525.1
GCA_003420605.1
GCA_003420625.1
GCA_003420755.1
GCA_003420865.1
GCA_003420945.1
GCA_003421045.1
GCA_003421145.1
GCA_003421245.1
GCA_003421365.1
GCA_003421505.1
GCA_003421605.1
GCA_003421625.1
GCA_003421705.1
GCA_003421725.1
GCA_003421805.1
GCA_003421825.1
GCA_003421925.1
GCA_003422025.1
GCA_003422105.1
GCA_003422185.1
GCA_003422285.1
GCA_003422385.1
GCA_003422565.1
GCA_003422665.1
GCA_003422745.1
GCA_003422765.1
GCA_003422825.1
GCA_003422845.1
GCA_003422925.1
GCA_003422945.1
GCA_003423025.1
GCA_003423125.1
GCA_003423485.1
GCA_003423585.1
GCA_003423765.1
GCA_003423865.1
GCA_003423885.1
GCA_003423945.1
GCA_003423965.1
GCA_003424045.1
GCA_003424065.1
GCA_003424145.1
GCA_003424225.1
GCA_003424325.1
GCA_003424425.1
GCA_003424525.1
GCA_003424625.1
GCA_003424705.1
GCA_003424785.1
GCA_003424865.1
GCA_003424945.1
GCA_003424965.1
GCA_003425045.1
GCA_003425065.1
GCA_003425145.1
GCA_003425165.1
GCA_003425225.1
GCA_003425325.1
GCA_003425425.1
GCA_003425545.1
GCA_003432345.1
GCA_003432365.1
GCA_034040575.1
GCA_034042835.1
GCA_034042935.1
GCA_034043035.1
GCA_034043235.1
GCA_000723965.1
GCA_024668695.2
GCA_003343155.1
GCA_900324255.1
GCA_900324285.1
GCA_900324275.1
GCA_900409475.1
GCA_900324295.1
GCA_900324415.1
GCA_003347055.1
GCA_900458305.1
GCA_003354905.1
GCA_900457455.1
GCA_900323955.1
GCA_900323905.1
GCA_003421085.1
GCA_003421105.1
GCA_003421185.1
GCA_003421205.1
GCA_003421285.1
GCA_003421305.1
GCA_003421465.1
GCA_003421565.1
GCA_003421665.1
GCA_003421765.1
GCA_003421865.1
GCA_003421965.1
GCA_003422065.1
GCA_003422145.1
GCA_003422225.1
GCA_003422245.1
GCA_003422325.1
GCA_003422345.1
GCA_003422425.1
GCA_003422445.1
GCA_003422525.1
GCA_003422625.1
GCA_003422725.1
GCA_003422805.1
GCA_003422885.1
GCA_003422985.1
GCA_003423525.1
GCA_003423545.1
GCA_003423645.1
GCA_003423725.1
GCA_003423825.1
GCA_003423905.1
GCA_003424005.1
GCA_003424105.1
GCA_003424265.1
GCA_003424365.1
GCA_003424385.1
GCA_003424465.1
GCA_003424485.1
GCA_003424565.1
GCA_003424585.1
GCA_003424665.1
GCA_003424765.1
GCA_003425005.1
GCA_003425105.1
GCA_003425265.1
GCA_003425365.1
GCA_000772025.1
GCA_019149105.1
GCA_019149125.1
GCA_019149225.1
GCA_910589785.1
GCA_910589795.1
GCA_910589865.1
GCA_910589915.1
GCA_910589975.1
GCA_910590095.1
GCA_910590135.1
GCA_016808895.1
GCA_016810315.1
GCA_016810415.1
GCA_016810515.1
GCA_016810635.1
GCA_016810655.1
GCA_016810715.1
GCA_016810815.1
GCA_016810835.1
GCA_016838045.1
GCA_016838095.1
GCA_016838145.1
GCA_016838245.1
GCA_902720265.1
GCA_902720485.1
GCA_902720535.1
GCA_902720505.1
GCA_902720665.1
GCA_902720595.1
GCA_902720845.1
GCA_902720735.1
GCA_902720755.1
GCA_902720815.1
GCA_902720785.1
GCA_902720765.1
GCA_902720965.1
GCA_902720885.1
GCA_902721025.1
GCA_902721155.1
GCA_010363635.1
GCA_010363735.1
GCA_010363835.1
GCA_010363935.1
GCA_010364015.1
GCA_010364035.1
GCA_010364125.1
GCA_010364145.1
GCA_010364195.1
GCA_010364235.1
GCA_010364445.1
GCA_010364745.1
GCA_010364845.1
GCA_010364935.1
GCA_010364985.1
GCA_010365035.1
GCA_900457305.1
GCA_900457595.1
GCA_900457555.1
GCA_900457755.1
GCA_019218225.1
GCA_019220765.1
GCA_019279675.1
GCA_019280215.1
GCA_019280265.1
GCA_019280275.1
GCA_019280335.1
GCA_019280555.1
GCA_019280605.1
GCA_019294525.1
GCA_019294565.1
GCA_019294685.1
GCA_019294785.1
GCA_019294865.1
GCA_019294935.1
GCA_019294955.1
GCA_019295005.1
GCA_003417105.1
GCA_003417205.1
GCA_019395205.1
GCA_019412345.1
GCA_019412915.1
GCA_019413165.1
GCA_019240255.1
GCA_019244485.1
GCA_019244855.1
GCA_019245605.1
GCA_019245865.1
GCA_019246005.1
GCA_019246055.1
GCA_019246275.1
GCA_019246345.1
GCA_019246705.1
GCA_019246745.1
GCA_019246815.1
GCA_902720895.1
GCA_902720925.1
GCA_902721055.1
GCA_902720995.1
GCA_902721005.1
GCA_902721105.1
GCA_902721245.1
GCA_902721265.1
GCA_902721335.1
GCA_902721375.1
GCA_902721405.1
GCA_902721415.1
GCA_902721365.1
GCA_902721535.1
GCA_902721595.1
GCA_902721565.1
GCA_010363645.1
GCA_010363705.1
GCA_010363725.1
GCA_010363905.1
GCA_010364005.1
GCA_010364105.1
GCA_010364185.1
GCA_010364225.1
GCA_010364295.1
GCA_010364325.1
GCA_010364345.1
GCA_010364405.1
GCA_010364455.1
GCA_010364505.1
GCA_010364525.1
GCA_010364615.1
GCA_010364725.1
GCA_010364755.1
GCA_010364825.1
GCA_010364865.1
GCA_024894665.1
GCA_024894775.1
GCA_024894855.1
GCA_024894965.1
GCA_024894995.1
GCA_024895075.1
GCA_024895095.1
GCA_024895125.1
GCA_024895155.1
GCA_024895195.1
GCA_024895895.1
GCA_024896005.1
GCA_024896095.1
GCA_024896155.1
GCA_024896195.1
GCA_024896205.1
GCA_024896295.1
GCA_024896315.1
GCA_024896845.1
GCA_024896895.1
GCA_024896985.1
GCA_024897065.1
GCA_024897205.1
GCA_024897315.1
GCA_024897415.1
GCA_024897445.1
GCA_024897515.1
GCA_024897525.1
GCA_024897555.1
GCA_024897615.1
GCA_024897705.1
GCA_024897825.1
GCA_024897935.1
GCA_024898125.1
GCA_024898235.1
GCA_024898335.1
GCA_024898435.1
GCA_024898525.1
GCA_024898635.1
GCA_024898665.1
GCA_024898855.1
GCA_024899065.1
GCA_024899245.1
GCA_024899455.1
GCA_024899555.1
GCA_024899655.1
GCA_024899675.1
GCA_024899755.1
GCA_024899785.1
GCA_024899855.1
GCA_024899875.1
GCA_024899905.1
GCA_024899955.1
GCA_024899975.1
GCA_024900035.1
GCA_024900075.1
GCA_015615125.2
GCA_015616695.2
GCA_015616805.2
GCA_015616715.2
GCA_015616265.2
GCA_015615965.2
GCA_015616145.2
GCA_015614405.2
GCA_015617065.2
GCA_015618025.2
GCA_015616915.2
GCA_015618245.2
GCA_015618045.2
GCA_015617705.2
GCA_015616405.2
GCA_015617625.2
GCA_015617865.2
GCA_015617345.2
GCA_015617425.2
GCA_015618445.2
GCA_015617465.2
GCA_015619585.2
GCA_015619785.2
GCA_015617165.2
GCA_015617645.2
GCA_015616885.2
GCA_015619705.2
GCA_015617385.2
GCA_015618485.2
GCA_015619645.2
GCA_015618415.2
GCA_015619445.2
GCA_015618725.2
GCA_015618825.2
GCA_015619265.2
GCA_019312505.1
GCA_019312525.1
GCA_019312605.1
GCA_016810335.1
GCA_016810535.1
GCA_016810555.1
GCA_016810615.1
GCA_016810735.1
GCA_016810745.1
GCA_016810845.1
GCA_902720165.1
GCA_902720185.1
GCA_902720225.1
GCA_902720085.1
GCA_902720075.1
GCA_902720295.1
GCA_902720285.1
GCA_902720385.1
GCA_902720275.1
GCA_902720345.1
GCA_902720395.1
GCA_902720565.1
GCA_902720495.1
GCA_902720515.1
GCA_902720635.1
GCA_902720645.1
GCA_902720655.1
GCA_902720825.1
GCA_902720835.1
GCA_902720805.1
GCA_902720725.1
GCA_902720695.1
GCA_902720705.1
GCA_902720865.1
GCA_902720985.1
GCA_902723385.1
GCA_902723255.1
GCA_902723365.1
GCA_902723305.1
GCA_902723425.1
GCA_902723415.1
GCA_902723395.1
GCA_902723445.1
GCA_902723515.1
GCA_902723495.1
GCA_902723505.1
GCA_902723565.1
GCA_902723475.1
GCA_902723635.1
GCA_902723615.1
GCA_902723685.1
GCA_902723665.1
GCA_024915175.1
GCA_024915295.1
GCA_024915365.1
GCA_024915475.1
GCA_024915575.1
GCA_024915675.1
GCA_024915775.1
GCA_024915985.1
GCA_024916075.1
GCA_019279705.1
GCA_019279725.1
GCA_019280225.1
GCA_019280345.1
GCA_019280395.1
GCA_019280415.1
GCA_019280495.1
GCA_019294535.1
GCA_019294575.1
GCA_019294655.1
GCA_019294745.1
GCA_019294845.1
GCA_019408025.1
GCA_019408045.1
GCA_019408065.1
GCA_019408165.1
GCA_019408345.1
GCA_019408445.1
GCA_019408545.1
GCA_019408625.1
GCA_019408705.1
GCA_019408905.1
GCA_019408925.1
GCA_019410275.1
GCA_019410345.1
GCA_019412185.1
GCA_019412275.1
GCA_019412485.1
GCA_019413185.1
GCA_000712665.1
GCA_000712765.1
GCA_000712815.1
GCA_000712895.1
GCA_000739205.1
GCA_016808635.1
GCA_016809355.1
GCA_016810275.1
GCA_016810355.1
GCA_016810375.1
GCA_016810445.1
GCA_016810475.1
GCA_016810575.1
GCA_016810675.1
GCA_016810755.1
GCA_016810875.1
GCA_016837075.1
GCA_016838185.1
GCA_016838275.1
GCA_016838305.1
GCA_016838385.1
GCA_902720205.1
GCA_902720235.1
GCA_902720215.1
GCA_902720065.1
GCA_902720145.1
GCA_902720095.1
GCA_902720245.1
GCA_902720375.1
GCA_902722985.1
GCA_902722955.1
GCA_902723035.1
GCA_902723185.1
GCA_902723115.1
GCA_902723135.1
GCA_902723195.1
GCA_902723345.1
GCA_902723265.1
GCA_902723405.1
GCA_902723455.1
GCA_902723465.1
GCA_902723595.1
GCA_902723605.1
GCA_024894655.1
GCA_024894755.1
GCA_024894905.1
GCA_024895055.1
GCA_024895815.1
GCA_024895855.1
GCA_024895925.1
GCA_024895975.1
GCA_024895995.1
GCA_024896075.1
GCA_024896165.1
GCA_024896275.1
GCA_024896375.1
GCA_024896405.1
GCA_024896575.1
GCA_024896585.1
GCA_024896615.1
GCA_024896975.1
GCA_024897035.1
GCA_024897245.1
GCA_024897295.1
GCA_000815085.1
GCA_000712675.1
GCA_000712685.1
GCA_000712825.1
GCA_017096205.1
GCA_017096865.1
GCA_017096925.1
GCA_017096945.1
GCA_017097025.1
GCA_017097105.1
GCA_017097725.1
GCA_017098445.1
GCA_017098725.1
GCA_017098875.1
GCA_017098975.1
GCA_017099175.1
GCA_017099275.1
GCA_017099375.1
GCA_017099475.1
GCA_017099575.1
GCA_017100265.1
GCA_017100595.1
GCA_017101235.1
GCA_017101395.1
GCA_017101905.1
GCA_017102005.1
GCA_017102065.1
GCA_017102165.1
GCA_017161095.1
GCA_024876855.1
GCA_024915095.1
GCA_024915135.1
GCA_024915275.1
GCA_024915395.1
GCA_024915545.1
GCA_024915705.1
GCA_024915795.1
GCA_024915815.1
GCA_024915835.1
GCA_024915875.1
GCA_024915895.1
GCA_024916015.1
GCA_024916105.1
GCA_024916315.1
GCA_024916415.1
GCA_024916515.1
GCA_024972975.1
GCA_000736455.1
GCA_000787025.1
GCA_016916755.1
GCA_000815125.1
GCA_029819505.1
GCA_029819545.1
GCA_029819605.1
GCA_029819725.1
GCA_029820015.1
GCA_029820155.1
GCA_029820225.1
GCA_029822195.1
GCA_017087625.1
GCA_017087825.1
GCA_017088245.1
GCA_017088925.1
GCA_017089725.1
GCA_017089815.1
GCA_017089915.1
GCA_017091305.1
GCA_017091705.1
GCA_017091805.1
GCA_017091905.1
GCA_017092105.1
GCA_017092205.1
GCA_017092305.1
GCA_017092415.1
GCA_017092495.1
GCA_017092625.1
GCA_017092725.1
GCA_017092805.1
GCA_017092925.1
GCA_017093125.1
GCA_017093235.1
GCA_017093645.1
GCA_017093745.1
GCA_017093835.1
GCA_017094045.1
GCA_017152655.1
GCA_017153895.1
GCA_017153995.1
GCA_017154035.1
GCA_017154095.1
GCA_017154295.1
GCA_017154395.1
GCA_017154415.1
GCA_017154495.1
GCA_017154515.1
GCA_017154535.1
GCA_017154595.1
GCA_017154615.1
GCA_017154675.1
GCA_017154705.1
GCA_017154815.1
GCA_017155015.1
GCA_017155055.1
GCA_017155255.1
GCA_017155355.1
GCA_017155415.1
GCA_017155515.1
GCA_017155535.1
GCA_017155615.1
GCA_017155715.1
GCA_017155735.1
GCA_017155815.1
GCA_017155835.1
GCA_017155935.1
GCA_017156035.1
GCA_017156135.1
GCA_017156235.1
GCA_016415205.2
GCA_025152485.1
GCA_025210875.1
GCA_025211035.1
GCA_025245265.1
GCA_025245365.1
GCA_025245515.1
GCA_025245585.1
GCA_025245805.1
GCA_025245905.1
GCA_025245935.1
GCA_025246035.1
GCA_025246585.1
GCA_025246735.1
GCA_017100295.1
GCA_017100755.1
GCA_017100815.1
GCA_017101015.1
GCA_017101315.1
GCA_017101985.1
GCA_017195775.1
GCA_017196175.1
GCA_017196915.1
GCA_017197135.1
GCA_017197155.1
GCA_017197195.1
GCA_017197235.1
GCA_017197255.1
GCA_017197335.1
GCA_017197555.1
GCA_017197735.1
GCA_017197835.1
GCA_017198035.1
GCA_017198335.1
GCA_017198355.1
GCA_017198375.1
GCA_017198415.1
GCA_017198455.1
GCA_017198515.1
GCA_017198535.1
GCA_017198635.1
GCA_029830595.1
GCA_029830795.1
GCA_029830835.1
GCA_029830895.1
GCA_029830915.1
GCA_029830935.1
GCA_029831065.1
GCA_029831145.1
GCA_029832495.1
GCA_029832555.1
GCA_029924145.1
GCA_029925165.1
GCA_029925305.1
GCA_029925555.1
GCA_029926225.1
GCA_029926285.1
GCA_029926385.1
GCA_029926635.1
GCA_029926685.1
GCA_029926775.1
GCA_029821955.1
GCA_029822075.1
GCA_029852215.1
GCA_029852255.1
GCA_029852325.1
GCA_029852425.1
GCA_029852505.1
GCA_029852605.1
GCA_029853195.1
GCA_029853175.1
GCA_029853235.1
GCA_029853325.1
GCA_029853405.1
GCA_029853435.1
GCA_029853535.1
GCA_029853575.1
GCA_029853615.1
GCA_017092605.1
GCA_017092835.1
GCA_017092885.1
GCA_017092905.1
GCA_017093005.1
GCA_017093105.1
GCA_017093605.1
GCA_017094105.1
GCA_017094265.1
GCA_017094825.1
GCA_017095045.1
GCA_017095085.1
GCA_017095145.1
GCA_017095345.1
GCA_017095445.1
GCA_017095545.1
GCA_017095645.1
GCA_017095745.1
GCA_017095785.1
GCA_017096545.1
GCA_017096665.1
GCA_017096765.1
GCA_017096965.1
GCA_017097165.1
GCA_017097365.1
GCA_017097665.1
GCA_017097705.1
GCA_017097785.1
GCA_017098385.1
GCA_017098785.1
GCA_017098925.1
GCA_017099015.1
GCA_017099235.1
GCA_017155915.1
GCA_017156015.1
GCA_017156095.1
GCA_017156115.1
GCA_017156215.1
GCA_017156315.1
GCA_025153865.1
GCA_025153875.1
GCA_025153995.1
GCA_025154095.1
GCA_029921725.1
GCA_029921765.1
GCA_029924165.1
GCA_017328705.1
GCA_017328785.1
GCA_017328805.1
GCA_017328885.1
GCA_017328905.1
GCA_017329005.1
GCA_017329105.1
GCA_017329205.1
GCA_017329305.1
GCA_017329405.1
GCA_017329505.1
GCA_017355805.1
GCA_031346485.1
GCA_031346585.1
GCA_031346685.1
GCA_031346785.1
GCA_031346865.1
GCA_031346965.1
GCA_031346985.1
GCA_031347005.1
GCA_031347045.1
GCA_031347085.1
GCA_031347105.1
GCA_030010435.1
GCA_019244475.1
GCA_019244645.1
GCA_019244695.1
GCA_019244715.1
GCA_019245065.1
GCA_019245205.1
GCA_019245685.1
GCA_019245825.1
GCA_019246025.1
GCA_019246105.1
GCA_019246135.1
GCA_031249745.1
GCA_031250225.1
GCA_031250305.1
GCA_031250395.1
GCA_031250525.1
GCA_031250565.1
GCA_031250585.1
GCA_031250665.1
GCA_031250685.1
GCA_031250785.1
GCA_031250825.1
GCA_031317575.1
GCA_032112425.1
GCA_032112465.1
GCA_032112645.1
GCA_032112755.1
GCA_032112835.1
GCA_032113115.1
GCA_032113475.1
GCA_032113575.1
GCA_032113725.1
GCA_032113975.1
GCA_032114175.1
GCA_032114335.1
GCA_032114475.1
GCA_032114515.1
GCA_032116135.1
GCA_032116175.1
GCA_032116235.1
GCA_032116335.1
GCA_032116415.1
GCA_032116535.1
GCA_032116795.1
GCA_032116815.1
GCA_032116935.1
GCA_032116955.1
GCA_032117015.1
GCA_032138645.1
GCA_032138665.1
GCA_032138695.1
GCA_032138765.1
GCA_032138865.1
GCA_032138945.1
GCA_032139045.1
GCA_032139165.1
GCA_032139305.1
GCA_032139405.1
GCA_032139465.1
GCA_032139745.1
GCA_032139755.1
GCA_032139825.1
GCA_032140185.1
GCA_032140395.1
GCA_032140485.1
GCA_032140505.1
GCA_032140585.1
GCA_032140695.1
GCA_032140795.1
GCA_032140855.1
GCA_032140895.1
GCA_032140915.1
GCA_032140995.1
GCA_032141115.1
GCA_032141215.1
GCA_032141315.1
GCA_032141415.1
GCA_032141495.1
GCA_032141555.1
GCA_032141615.1
GCA_032219605.1
GCA_032219905.1
GCA_032219925.1
GCA_032219985.1
GCA_032220005.1
GCA_032220065.1
GCA_032220125.1
GCA_032220325.1
GCA_032220565.1
GCA_032220645.1
GCA_032220805.1
GCA_032220865.1
GCA_032220905.1
GCA_032220945.1
GCA_032221045.1
GCA_032221065.1
GCA_032221165.1
GCA_032221245.1
GCA_032221285.1
GCA_032221525.1
GCA_032221545.1
GCA_032221625.1
GCA_032221745.1
GCA_032221805.1
GCA_032221865.1
GCA_032221905.1
GCA_032221945.1
GCA_032222005.1
GCA_032222045.1
GCA_032222165.1
GCA_032222265.1
GCA_032222345.1
GCA_032222505.1
GCA_032222565.1
GCA_032222605.1
GCA_032222665.1
GCA_032222965.1
GCA_032223065.1
GCA_032223185.1
GCA_032223225.1
GCA_032223285.1
GCA_032223365.1
GCA_032223445.1
GCA_032223555.1
GCA_032223585.1
GCA_032223705.1
GCA_032223905.1
GCA_032224025.1
GCA_032224085.1
GCA_032224185.1
GCA_032224325.1
GCA_032224385.1
GCA_032224455.1
GCA_032224505.1
GCA_032224565.1
GCA_032224605.1
GCA_032224765.1
GCA_032224845.1
GCA_032224905.1
GCA_032224965.1
GCA_015611645.2
GCA_015612205.2
GCA_015612225.2
GCA_015613705.2
GCA_015613545.2
GCA_015613985.2
GCA_015615385.2
GCA_015613885.2
GCA_015614085.2
GCA_015615655.2
GCA_015613825.2
GCA_015614005.2
GCA_015615585.2
GCA_015614785.2
GCA_015614745.2
GCA_015614985.2
GCA_015614945.2
GCA_015616665.2
GCA_015616785.2
GCA_015616585.2
GCA_015614425.2
GCA_015615785.2
GCA_015616205.2
GCA_015613865.2
GCA_015616905.2
GCA_015618205.2
GCA_015617925.2
GCA_015618065.2
GCA_015618125.2
GCA_015617985.2
GCA_015616965.2
GCA_015614905.2
GCA_015618325.2
GCA_015616865.2
GCA_015617745.2
GCA_015618185.2
GCA_015617725.2
GCA_015617945.2
GCA_015618885.2
GCA_015619545.2
GCA_015619005.2
GCA_015618345.2
GCA_015617905.2
GCA_015617495.2
GCA_015617825.2
GCA_015617445.2
GCA_015617525.2
GCA_015617145.2
GCA_015618935.2
GCA_015619315.2
GCA_015619515.2
GCA_015619245.2
GCA_019312455.1
GCA_019312555.1
GCA_019426135.1
GCA_019426175.1
GCA_019426185.1
GCA_031190615.1
GCA_031247875.1
GCA_031247895.1
GCA_031247995.1
GCA_031248075.1
GCA_031248095.1
GCA_031248135.1
GCA_031248175.1
GCA_031248295.1
GCA_031248595.1
GCA_031248695.1
GCA_031248895.1
GCA_031248935.1
GCA_031248995.1
GCA_031249115.1
GCA_031249195.1
GCA_031249255.1
GCA_031249295.1
GCA_031249315.1
GCA_031249575.1
GCA_031249775.1
GCA_031250205.1
GCA_031250625.1
GCA_031250725.1
GCA_031250925.1
GCA_032266155.1
GCA_032266185.1
GCA_032266415.1
GCA_032266455.1
GCA_032266495.1
GCA_032266535.1
GCA_032266575.1
GCA_032266675.1
GCA_032266885.1
GCA_032266965.1
GCA_032267045.1
GCA_032267065.1
GCA_032267185.1
GCA_032267205.1
GCA_032267365.1
GCA_032267465.1
GCA_032267565.1
GCA_032267665.1
GCA_032181925.1
GCA_032181965.1
GCA_003236195.2
GCA_019458065.1
GCA_019458155.1
GCA_019458265.1
GCA_019458365.1
GCA_019550875.1
GCA_019551095.1
GCA_017581095.1
GCA_017581285.1
GCA_017581385.1
GCA_017581505.1
GCA_017581525.1
GCA_017581565.1
GCA_017581605.1
GCA_017581615.1
GCA_017582125.1
GCA_017582225.1
GCA_903988715.1
GCA_933217695.1
GCA_032225105.1
GCA_032225265.1
GCA_032225335.1
GCA_032225385.1
GCA_032225425.1
GCA_032225465.1
GCA_032225565.1
GCA_032225585.1
GCA_032225745.1
GCA_032225845.1
GCA_032225885.1
GCA_032226005.1
GCA_032226025.1
GCA_032226105.1
GCA_032226225.1
GCA_032226425.1
GCA_032226665.1
GCA_032226685.1
GCA_032227345.1
GCA_032227505.1
GCA_032227705.1
GCA_032227725.1
GCA_032227765.1
GCA_032227805.1
GCA_032227865.1
GCA_032227905.1
GCA_032228005.1
GCA_032228125.1
GCA_032228225.1
GCA_032228325.1
GCA_032228525.1
GCA_032228625.1
GCA_032228725.1
GCA_032228765.1
GCA_032228945.1
GCA_032229125.1
GCA_032278045.1
GCA_032278125.1
GCA_032278245.1
GCA_032278345.1
GCA_032282165.1
GCA_032282265.1
GCA_032282365.1
GCA_032282425.1
GCA_032282565.1
GCA_032282665.1
GCA_032312295.1
GCA_032312315.1
GCA_032312395.1
GCA_032312495.1
GCA_032312595.1
GCA_032312695.1
GCA_032312995.1
GCA_032313095.1
GCA_032313155.1
GCA_032313195.1
GCA_032313275.1
GCA_032313295.1
GCA_032313715.1
GCA_032313825.1
GCA_032314335.1
GCA_032314435.1
GCA_032314455.1
GCA_032314475.1
GCA_032314535.1
GCA_032314635.1
GCA_032314655.1
GCA_032314755.1
GCA_032314955.1
GCA_032315935.1
GCA_032315975.1
GCA_019659715.1
GCA_019659825.1
GCA_017581195.1
GCA_017581485.1
GCA_017581575.1
GCA_017582075.1
GCA_017582105.1
GCA_017582195.1
GCA_903988705.1
GCA_032163275.1
GCA_032163245.1
GCA_032163325.1
GCA_032163365.1
GCA_032163445.1
GCA_032163525.1
GCA_032163625.1
GCA_032163725.1
GCA_963520125.1
GCA_019502125.1
GCA_019502145.1
GCA_019502245.1
GCA_019566415.1
GCA_949345565.1
GCA_903990265.1
GCA_903990445.1
GCA_027251395.1
GCA_027251495.1
GCA_027251695.1
GCA_027251795.1
GCA_027251895.1
GCA_027251995.1
GCA_027252015.1
GCA_027252035.1
GCA_027252095.1
GCA_027252115.1
GCA_027252135.1
GCA_027252195.1
GCA_027252215.1
GCA_027252235.1
GCA_027252315.1
GCA_027252415.1
GCA_027252455.1
GCA_027252515.1
GCA_027252615.1
GCA_027252715.1
GCA_027252815.1
GCA_027252895.1
GCA_027252935.1
GCA_027252995.1
GCA_027253015.1
GCA_027253115.1
GCA_027253175.1
GCA_027253195.1
GCA_027253275.1
GCA_027253375.1
GCA_027253475.1
GCA_027253575.1
GCA_027253655.1
GCA_027253775.1
GCA_027253875.1
GCA_027253915.1
GCA_027253975.1
GCA_027254015.1
GCA_027254075.1
GCA_027254175.1
GCA_027254275.1
GCA_027254295.1
GCA_027254375.1
GCA_027254475.1
GCA_027254535.1
GCA_027254595.1
GCA_027254695.1
GCA_027255095.1
GCA_027255135.1
GCA_027255195.1
GCA_027255235.1
GCA_027255295.1
GCA_027255395.1
GCA_027255515.1
GCA_027255535.1
GCA_027255815.1
GCA_027255915.1
GCA_027256015.1
GCA_027256115.1
GCA_027280325.1
GCA_027280365.1
GCA_027280425.1
GCA_027280465.1
GCA_027280525.1
GCA_027280625.1
GCA_027280705.1
GCA_027280745.1
GCA_027280825.1
GCA_027280845.1
GCA_027280865.1
GCA_027280925.1
GCA_027280945.1
GCA_027280965.1
GCA_027281045.1
GCA_027281145.1
GCA_027281245.1
GCA_027281345.1
GCA_027281445.1
GCA_027281545.1
GCA_027281745.1
GCA_027281845.1
GCA_027281945.1
GCA_027282015.1
GCA_027282045.1
GCA_027282065.1
GCA_027282145.1
GCA_027282165.1
GCA_027282265.1
GCA_027282365.1
GCA_027282405.1
GCA_027282465.1
GCA_027282565.1
GCA_027282645.1
GCA_027282765.1
GCA_027282805.1
GCA_027282865.1
GCA_027282965.1
GCA_027283065.1
GCA_027283145.1
GCA_027283185.1
GCA_027283265.1
GCA_027283285.1
GCA_027283365.1
GCA_027283385.1
GCA_027283485.1
GCA_027283535.1
GCA_027283585.1
GCA_027283665.1
GCA_027283785.1
GCA_027283885.1
GCA_027283985.1
GCA_027284065.1
GCA_027284285.1
GCA_027284385.1
GCA_027284405.1
GCA_027284485.1
GCA_027284505.1
GCA_027284545.1
GCA_027284605.1
GCA_027284705.1
GCA_027284805.1
GCA_027284905.1
GCA_027284995.1
GCA_027285105.1
GCA_027285205.1
GCA_027285305.1
GCA_027285485.1
GCA_027285605.1
GCA_027285625.1
GCA_027285645.1
GCA_027285705.1
GCA_027285765.1
GCA_027285805.1
GCA_027285825.1
GCA_027285925.1
GCA_027286525.1
GCA_027286725.1
GCA_027286845.1
GCA_027286905.1
GCA_027286945.1
GCA_027286985.1
GCA_027287025.1
GCA_027287045.1
GCA_027287085.1
GCA_027287145.1
GCA_027287285.1
GCA_027287345.1
GCA_027287545.1
GCA_027287645.1
GCA_027287745.1
GCA_027287845.1
GCA_032282025.1
GCA_032282105.1
GCA_032282125.1
GCA_032282205.1
GCA_032282225.1
GCA_032282325.1
GCA_032282445.1
GCA_032282625.1
GCA_032283165.1
GCA_032283245.1
GCA_032283265.1
GCA_032283365.1
GCA_032283445.1
GCA_032283545.1
GCA_032283645.1
GCA_032284025.1
GCA_032322215.1
GCA_032322315.1
GCA_032322415.1
GCA_032322435.1
GCA_032322515.1
GCA_032322535.1
GCA_032322635.1
GCA_032322735.1
GCA_019711835.1
GCA_019711935.1
GCA_019712035.1
GCA_019712135.1
GCA_019712235.1
GCA_019712335.1
GCA_019712355.1
GCA_019712425.1
GCA_019712455.1
GCA_019712475.1
GCA_019712525.1
GCA_019712555.1
GCA_019712635.1
GCA_019712755.1
GCA_019712835.1
GCA_019712955.1
GCA_019713155.1
GCA_019713255.1
GCA_019713455.1
GCA_019713505.1
GCA_019713555.1
GCA_019713575.1
GCA_019713615.1
GCA_019713655.1
GCA_019713675.1
GCA_019713685.1
GCA_019713755.1
GCA_019713855.1
GCA_019713875.1
GCA_019713895.1
GCA_019713975.1
GCA_019714075.1
GCA_019714275.1
GCA_019714375.1
GCA_019714475.1
GCA_019714555.1
GCA_019714675.1
GCA_019714765.1
GCA_019714795.1
GCA_019714875.1
GCA_019714975.1
GCA_019714995.1
GCA_019715075.1
GCA_019715095.1
GCA_019715285.1
GCA_019715385.1
GCA_019715435.1
GCA_019715495.1
GCA_019715595.1
GCA_019715695.1
GCA_019715795.1
GCA_019715895.1
GCA_019715995.1
GCA_019716095.1
GCA_019716105.1
GCA_019716135.1
GCA_019716195.1
GCA_019716215.1
GCA_019716305.1
GCA_019716295.1
GCA_019716395.1
GCA_019716515.1
GCA_019716615.1
GCA_019716715.1
GCA_019716825.1
GCA_019717015.1
GCA_019717115.1
GCA_019717215.1
GCA_019717235.1
GCA_019717305.1
GCA_019717315.1
GCA_019717395.1
GCA_019717415.1
GCA_019717515.1
GCA_019717535.1
GCA_019717635.1
GCA_019717735.1
GCA_019717775.1
GCA_019717825.1
GCA_003236215.2
GCA_019458005.1
GCA_019458105.1
GCA_019458125.1
GCA_019458145.1
GCA_019458205.1
GCA_019458225.1
GCA_019458305.1
GCA_019458325.1
GCA_019458425.1
GCA_017834975.1
GCA_017862795.1
GCA_017862815.1
GCA_027335025.1
GCA_027358725.1
GCA_027358745.1
GCA_027359075.1
GCA_027359295.1
GCA_027359495.1
GCA_027359795.1
GCA_027359815.1
GCA_027359875.1
GCA_027359895.1
GCA_027359915.1
GCA_027359995.1
GCA_027360015.1
GCA_027360045.1
GCA_027360075.1
GCA_027360095.1
GCA_027360115.1
GCA_027360175.1
GCA_027360295.1
GCA_027360515.1
GCA_027360615.1
GCA_027360655.1
GCA_027360705.1
GCA_027360895.1
GCA_027360975.1
GCA_027361095.1
GCA_027361195.1
GCA_027361295.1
GCA_027361315.1
GCA_027361415.1
GCA_027361515.1
GCA_027361635.1
GCA_027361715.1
GCA_027361815.1
GCA_027362015.1
GCA_027362115.1
GCA_027362215.1
GCA_027362315.1
GCA_027362335.1
GCA_027362415.1
GCA_027362435.1
GCA_027362515.1
GCA_027362535.1
GCA_027362735.1
GCA_027362835.1
GCA_027362935.1
GCA_027382315.1
GCA_027475085.1
GCA_027475855.1
GCA_027475895.1
GCA_027475955.1
GCA_027476155.1
GCA_027476255.1
GCA_027476415.1
GCA_027476515.1
GCA_027476615.1
GCA_027476635.1
GCA_027476655.1
GCA_027476715.1
GCA_027476735.1
GCA_027476815.1
GCA_027477035.1
GCA_027477135.1
GCA_027477235.1
GCA_027477335.1
GCA_027477435.1
GCA_027477535.1
GCA_027477635.1
GCA_027477735.1
GCA_027477755.1
GCA_027477835.1
GCA_027477855.1
GCA_027477935.1
GCA_027477955.1
GCA_027477985.1
GCA_027478055.1
GCA_027478155.1
GCA_027478475.1
GCA_027478555.1
GCA_027478615.1
GCA_027478675.1
GCA_027478815.1
GCA_027478875.1
GCA_027478985.1
GCA_027479005.1
GCA_027479085.1
GCA_027479185.1
GCA_027479345.1
GCA_027479585.1
GCA_027479685.1
GCA_027479725.1
GCA_027479785.1
GCA_032282085.1
GCA_032282145.1
GCA_032282185.1
GCA_032282285.1
GCA_032282465.1
GCA_032282525.1
GCA_032282585.1
GCA_032283345.1
GCA_032283465.1
GCA_032283565.1
GCA_032283605.1
GCA_032283805.1
GCA_032283865.1
GCA_032283945.1
GCA_032284065.1
GCA_032313685.1
GCA_032313735.1
GCA_032313805.1
GCA_032314415.1
GCA_032314515.1
GCA_032314555.1
GCA_032314615.1
GCA_032314715.1
GCA_032314915.1
GCA_032314935.1
GCA_032315915.1
GCA_032321575.1
GCA_019730415.1
GCA_019754345.1
GCA_019754375.1
GCA_019754485.1
GCA_027243005.1
GCA_027243045.1
GCA_027243105.1
GCA_027243205.1
GCA_027243245.1
GCA_027243305.1
GCA_027243605.1
GCA_027243705.1
GCA_027243805.1
GCA_027243825.1
GCA_027243905.1
GCA_027243925.1
GCA_027244035.1
GCA_027244165.1
GCA_027244265.1
GCA_027244375.1
GCA_027244415.1
GCA_027244475.1
GCA_027244675.1
GCA_027244775.1
GCA_027244845.1
GCA_027244945.1
GCA_027245045.1
GCA_027245065.1
GCA_027245145.1
GCA_027245165.1
GCA_027245245.1
GCA_027245365.1
GCA_027245465.1
GCA_027245565.1
GCA_027245605.1
GCA_027245665.1
GCA_027245865.1
GCA_027245965.1
GCA_027271625.1
GCA_027271645.1
GCA_027271675.1
GCA_027271745.1
GCA_027271825.1
GCA_027271945.1
GCA_027272045.1
GCA_027272245.1
GCA_027272345.1
GCA_027272445.1
GCA_027272545.1
GCA_027272615.1
GCA_027272645.1
GCA_027272665.1
GCA_027272745.1
GCA_027272755.1
GCA_027298905.1
GCA_027299005.1
GCA_027299055.1
GCA_027301245.1
GCA_027301345.1
GCA_027301445.1
GCA_027301545.1
GCA_027301585.1
GCA_027301625.1
GCA_027301685.1
GCA_027301725.1
GCA_027301765.1
GCA_027301785.1
GCA_027301845.1
GCA_027301885.1
GCA_027301905.1
GCA_027301945.1
GCA_027301965.1
GCA_027302065.1
GCA_027302165.1
GCA_027302205.1
GCA_027302265.1
GCA_027302305.1
GCA_027302365.1
GCA_027302465.1
GCA_027302565.1
GCA_027302705.1
GCA_027302765.1
GCA_027302805.1
GCA_027302865.1
GCA_027302965.1
GCA_027302985.1
GCA_027303025.1
GCA_027303065.1
GCA_027303165.1
GCA_027303185.1
GCA_027303285.1
GCA_027303385.1
GCA_027303475.1
GCA_027303585.1
GCA_027303685.1
GCA_027303725.1
GCA_027303785.1
GCA_027303885.1
GCA_027303985.1
GCA_027304085.1
GCA_027304125.1
GCA_027304185.1
GCA_027304205.1
GCA_027304285.1
GCA_027304305.1
GCA_027304345.1
GCA_027304405.1
GCA_027304445.1
GCA_027304505.1
GCA_027304545.1
GCA_027304605.1
GCA_027304645.1
GCA_027304705.1
GCA_027304805.1
GCA_027304905.1
GCA_027305105.1
GCA_027305305.1
GCA_027305405.1
GCA_027305505.1
GCA_027305605.1
GCA_027305625.1
GCA_027305665.1
GCA_027305725.1
GCA_027305925.1
GCA_027349645.1
GCA_027349845.1
GCA_027350115.1
GCA_027350245.1
GCA_027350445.1
GCA_027350615.1
GCA_027351985.1
GCA_027352035.1
GCA_027352185.1
GCA_027352385.1
GCA_027352565.1
GCA_027352755.1
GCA_027352795.1
GCA_027352855.1
GCA_027352935.1
GCA_032375685.1
GCA_032375705.1
GCA_032375785.1
GCA_032375885.1
GCA_032375905.1
GCA_032375985.1
GCA_032376105.1
GCA_032376205.1
GCA_003571175.1
GCA_003571245.1
GCA_003571365.1
GCA_019659425.1
GCA_019659485.1
GCA_019659525.1
GCA_019659745.1
GCA_019659845.1
GCA_017911055.1
GCA_017660795.1
GCA_017661395.1
GCA_017661415.1
GCA_017661515.1
GCA_017662015.1
GCA_017662115.1
GCA_027491675.1
GCA_027513845.1
GCA_027513885.1
GCA_027514045.1
GCA_027514085.1
GCA_027514145.1
GCA_027514245.1
GCA_027514345.1
GCA_027514435.1
GCA_027514465.1
GCA_027514545.1
GCA_027514585.1
GCA_027514645.1
GCA_027514665.1
GCA_027514685.1
GCA_027514765.1
GCA_027514865.1
GCA_027514965.1
GCA_027515065.1
GCA_027515165.1
GCA_027515205.1
GCA_027515265.1
GCA_027515365.1
GCA_027515465.1
GCA_027515565.1
GCA_027515665.1
GCA_027515695.1
GCA_027515765.1
GCA_027515785.1
GCA_027515805.1
GCA_027515865.1
GCA_027515885.1
GCA_027515985.1
GCA_027516185.1
GCA_027516285.1
GCA_027516385.1
GCA_027516425.1
GCA_027516485.1
GCA_027516685.1
GCA_027516785.1
GCA_027516885.1
GCA_027516905.1
GCA_027516985.1
GCA_027517025.1
GCA_027517085.1
GCA_027517105.1
GCA_027517205.1
GCA_027517305.1
GCA_027517405.1
GCA_027517505.1
GCA_027517545.1
GCA_027517605.1
GCA_027517645.1
GCA_027517705.1
GCA_027517745.1
GCA_027517805.1
GCA_027517905.1
GCA_027518005.1
GCA_027518065.1
GCA_027518105.1
GCA_027518125.1
GCA_027518205.1
GCA_027518225.1
GCA_027518245.1
GCA_027518305.1
GCA_027518325.1
GCA_027518425.1
GCA_027518525.1
GCA_027518625.1
GCA_027518725.1
GCA_027518765.1
GCA_027519025.1
GCA_027519125.1
GCA_027519225.1
GCA_027519325.1
GCA_027519425.1
GCA_027519445.1
GCA_027519525.1
GCA_027519625.1
GCA_027519745.1
GCA_027519845.1
GCA_027519945.1
GCA_027520045.1
GCA_027520145.1
GCA_027520245.1
GCA_027520285.1
GCA_027520445.1
GCA_027520545.1
GCA_027520565.1
GCA_027520605.1
GCA_027520645.1
GCA_027520685.1
GCA_027520735.1
GCA_027520765.1
GCA_027520865.1
GCA_027521065.1
GCA_027521165.1
GCA_027476455.1
GCA_027476535.1
GCA_027476555.1
GCA_027476755.1
GCA_027476855.1
GCA_027476955.1
GCA_027477055.1
GCA_027477095.1
GCA_027477155.1
GCA_027477195.1
GCA_027477255.1
GCA_027477295.1
GCA_027477355.1
GCA_027477455.1
GCA_027477555.1
GCA_027477575.1
GCA_027477675.1
GCA_027477775.1
GCA_027477875.1
GCA_027477915.1
GCA_027478075.1
GCA_027478115.1
GCA_027478175.1
GCA_027478215.1
GCA_027478265.1
GCA_027478325.1
GCA_027478385.1
GCA_027478695.1
GCA_027478715.1
GCA_027478775.1
GCA_027478895.1
GCA_027478915.1
GCA_027479125.1
GCA_027479165.1
GCA_027479225.1
GCA_027479325.1
GCA_027479425.1
GCA_027479525.1
GCA_027479605.1
GCA_027479705.1
GCA_027479805.1
GCA_027479905.1
GCA_027479925.1
GCA_027480005.1
GCA_027480025.1
GCA_027480105.1
GCA_027480125.1
GCA_027480245.1
GCA_027480345.1
GCA_027480455.1
GCA_027480655.1
GCA_027480755.1
GCA_027480855.1
GCA_027480955.1
GCA_027481105.1
GCA_027481125.1
GCA_027481165.1
GCA_027481205.1
GCA_027481225.1
GCA_027481305.1
GCA_027481425.1
GCA_027481525.1
GCA_027481625.1
GCA_027481725.1
GCA_027481835.1
GCA_027481875.1
GCA_027482035.1
GCA_027482135.1
GCA_027482305.1
GCA_027482345.1
GCA_027482445.1
GCA_027482745.1
GCA_027482845.1
GCA_027503245.1
GCA_027503305.1
GCA_027503405.1
GCA_027503505.1
GCA_027503625.1
GCA_027503725.1
GCA_027503765.1
GCA_027503825.1
GCA_027503925.1
GCA_027504045.1
GCA_027504125.1
GCA_027504165.1
GCA_027504225.1
GCA_027504245.1
GCA_027504325.1
GCA_027504345.1
GCA_027504435.1
GCA_027504545.1
GCA_027504645.1
GCA_027504745.1
GCA_027504945.1
GCA_027505045.1
GCA_027505135.1
GCA_027505245.1
GCA_027505345.1
GCA_027505445.1
GCA_027505485.1
GCA_027505465.1
GCA_027505545.1
GCA_027505565.1
GCA_027505645.1
GCA_027505705.1
GCA_027505765.1
GCA_027505865.1
GCA_027505965.1
GCA_027506055.1
GCA_027506105.1
GCA_027506165.1
GCA_027506265.1
GCA_027506365.1
GCA_027506465.1
GCA_027506525.1
GCA_027506565.1
GCA_027529545.1
GCA_027529665.1
GCA_027529705.1
GCA_027529965.1
GCA_027530065.1
GCA_027530125.1
GCA_027530615.1
GCA_027530675.1
GCA_027530805.1
GCA_027530885.1
GCA_027531995.1
GCA_027532075.1
GCA_027532215.1
GCA_027532245.1
GCA_027532295.1
GCA_027532405.1
GCA_027532525.1
GCA_027532725.1
GCA_027532855.1
GCA_027533015.1
GCA_027534025.1
GCA_027534125.1
GCA_027534225.1
GCA_027534305.1
GCA_027534425.1
GCA_027534485.1
GCA_027534525.1
GCA_027534545.1
GCA_027534625.1
GCA_027534645.1
GCA_027534665.1
GCA_027534725.1
GCA_027534745.1
GCA_027534945.1
GCA_027535045.1
GCA_027535145.1
GCA_027535245.1
GCA_027535445.1
GCA_027535525.1
GCA_027535755.1
GCA_027535825.1
GCA_027535865.1
GCA_027535945.1
GCA_027535965.1
GCA_027536065.1
GCA_027536105.1
GCA_027536165.1
GCA_027536265.1
GCA_027536365.1
GCA_027536465.1
GCA_027536565.1
GCA_027536665.1
GCA_027536765.1
GCA_027536865.1
GCA_027536905.1
GCA_027536965.1
GCA_027537065.1
GCA_027537085.1
GCA_027537165.1
GCA_027537285.1
GCA_027537325.1
GCA_027537385.1
GCA_003627835.1
GCA_003546055.1
GCA_019716975.1
GCA_019717075.1
GCA_019717175.1
GCA_019717275.1
GCA_019717375.1
GCA_019717475.1
GCA_019717575.1
GCA_019717675.1
GCA_019717875.1
GCA_019717895.1
GCA_019717975.1
GCA_019717985.1
GCA_019718015.1
GCA_019718075.1
GCA_019718095.1
GCA_019718145.1
GCA_019718595.1
GCA_019718695.1
GCA_034000065.1
GCA_034000565.1
GCA_034000665.1
GCA_034000705.1
GCA_034001165.1
GCA_034001215.1
GCA_034001265.1
GCA_034001385.1
GCA_034001485.1
GCA_034001685.1
GCA_034001785.1
GCA_034001885.1
GCA_034001965.1
GCA_034028795.1
GCA_027598505.1
GCA_027598585.1
GCA_027598685.1
GCA_027598705.1
GCA_027599305.1
GCA_027599405.1
GCA_027599505.1
GCA_027599605.1
GCA_027599705.1
GCA_027599725.1
GCA_027599765.1
GCA_027599925.1
GCA_027600025.1
GCA_027600265.1
GCA_027600325.1
GCA_027600425.1
GCA_027600525.1
GCA_027600755.1
GCA_027600835.1
GCA_027600855.1
GCA_027600935.1
GCA_027600955.1
GCA_027601035.1
GCA_027601135.1
GCA_027601235.1
GCA_027601275.1
GCA_027601335.1
GCA_027601375.1
GCA_027601445.1
GCA_027601535.1
GCA_027601635.1
GCA_027601745.1
GCA_027601785.1
GCA_027601845.1
GCA_027601925.1
GCA_027601945.1
GCA_027602035.1
GCA_027602055.1
GCA_027602315.1
GCA_027602415.1
GCA_027602525.1
GCA_027602625.1
GCA_027602765.1
GCA_027602845.1
GCA_027602925.1
GCA_027603025.1
GCA_027603075.1
GCA_027605695.1
GCA_027646345.1
GCA_027646405.1
GCA_027646505.1
GCA_027646545.1
GCA_027646605.1
GCA_027646645.1
GCA_027646705.1
GCA_027646805.1
GCA_027647005.1
GCA_027647065.1
GCA_027647105.1
GCA_027647125.1
GCA_027647145.1
GCA_027647205.1
GCA_027647325.1
GCA_027647425.1
GCA_027647525.1
GCA_027647625.1
GCA_027647725.1
GCA_027647825.1
GCA_027647925.1
GCA_027648025.1
GCA_027648125.1
GCA_027648225.1
GCA_027648325.1
GCA_027648345.1
GCA_027648365.1
GCA_027648425.1
GCA_027648445.1
GCA_027648465.1
GCA_027648485.1
GCA_027648525.1
GCA_027648545.1
GCA_027648645.1
GCA_027648745.1
GCA_027648845.1
GCA_027649025.1
GCA_027649145.1
GCA_027649245.1
GCA_027649345.1
GCA_027649445.1
GCA_027649545.1
GCA_027649565.1
GCA_027649585.1
GCA_027649645.1
GCA_027649665.1
GCA_027649685.1
GCA_027649745.1
GCA_027649865.1
GCA_027649905.1
GCA_027649965.1
GCA_027650065.1
GCA_027650105.1
GCA_027650165.1
GCA_027650365.1
GCA_027650565.1
GCA_027650665.1
GCA_027650765.1
GCA_027650805.1
GCA_027650865.1
GCA_027650885.1
GCA_027650965.1
GCA_027650985.1
GCA_027651085.1
GCA_027651125.1
GCA_027651175.1
GCA_027651385.1
GCA_027651485.1
GCA_027651585.1
GCA_027651685.1
GCA_027651885.1
GCA_027651985.1
GCA_027652105.1
GCA_027652185.1
GCA_027652205.1
GCA_027652305.1
GCA_027652405.1
GCA_027652505.1
GCA_027652605.1
GCA_027652705.1
GCA_027652805.1
GCA_027652905.1
GCA_027652945.1
GCA_027653005.1
GCA_027653105.1
GCA_027653205.1
GCA_027653225.1
GCA_027653305.1
GCA_027653325.1
GCA_027653405.1
GCA_027653425.1
GCA_027653725.1
GCA_027666015.1
GCA_027666265.1
GCA_027666445.1
GCA_027667325.1
GCA_027667615.1
GCA_027667825.1
GCA_027668005.1
GCA_027668165.1
GCA_027669145.1
GCA_027669415.1
GCA_027669485.1
GCA_027670445.1
GCA_027693575.1
GCA_027693925.1
GCA_027694005.1
GCA_027694185.1
GCA_027694305.1
GCA_027694355.1
GCA_027694525.1
GCA_027694955.1
GCA_027695785.1
GCA_027695985.1
GCA_027696065.1
GCA_027696165.1
GCA_027696385.1
GCA_027696425.1
GCA_027711925.1
GCA_027712485.1
GCA_027712585.1
GCA_027712925.1
GCA_027713025.1
GCA_027713205.1
GCA_027713285.1
GCA_027713905.1
GCA_027714065.1
GCA_027714245.1
GCA_027714445.1
GCA_027714525.1
GCA_027714865.1
GCA_027715045.1
GCA_027715065.1
GCA_027716145.1
GCA_027716245.1
GCA_027716305.1
GCA_027716565.1
GCA_027716645.1
GCA_027716825.1
GCA_027716965.1
GCA_027717005.1
GCA_027717065.1
GCA_027717185.1
GCA_027734165.1
GCA_027734185.1
GCA_027734445.1
GCA_027734485.1
GCA_027734565.1
GCA_027734585.1
GCA_027734605.1
GCA_027734745.1
GCA_027734905.1
GCA_027734985.1
GCA_027735085.1
GCA_027735245.1
GCA_027735345.1
GCA_027735445.1
GCA_027735485.1
GCA_027735635.1
GCA_027735665.1
GCA_027735745.1
GCA_027735765.1
GCA_027735965.1
GCA_027736045.1
GCA_027736085.1
GCA_027736105.1
GCA_027736145.1
GCA_027736205.1
GCA_027736265.1
GCA_027736285.1
GCA_027736305.1
GCA_027736385.1
GCA_027736405.1
GCA_027736445.1
GCA_027736525.1
GCA_027736605.1
GCA_027736685.1
GCA_027737085.1
GCA_027737255.1
GCA_027737425.1
GCA_027737605.1
GCA_027737905.1
GCA_003595405.1
GCA_003595425.1
GCA_003595505.1
GCA_017918355.1
GCA_017918365.1
GCA_017918455.1
GCA_017918475.1
GCA_017918555.1
GCA_017918665.1
GCA_017918775.1
GCA_017918855.1
GCA_017918975.1
GCA_017919075.1
GCA_017919275.1
GCA_017919375.1
GCA_017919425.1
GCA_017919475.1
GCA_017919495.1
GCA_017919515.1
GCA_017919565.1
GCA_017919595.1
GCA_017919625.1
GCA_017919675.1
GCA_017919695.1
GCA_017919705.1
GCA_017919795.1
GCA_017919895.1
GCA_017919995.1
GCA_017920095.1
GCA_017660875.1
GCA_017661475.1
GCA_017661495.1
GCA_017662195.1
GCA_017695155.1
GCA_017695255.1
GCA_017695295.1
GCA_017695355.1
GCA_017695455.1
GCA_017695545.1
GCA_017695565.1
GCA_017695655.1
GCA_017695745.1
GCA_017695775.1
GCA_017695875.1
GCA_027479045.1
GCA_027479245.1
GCA_027479445.1
GCA_027479545.1
GCA_027479625.1
GCA_027479645.1
GCA_027479745.1
GCA_027479825.1
GCA_027479845.1
GCA_027479945.1
GCA_027480045.1
GCA_027480145.1
GCA_027480365.1
GCA_027480475.1
GCA_027480555.1
GCA_027480675.1
GCA_027480715.1
GCA_027480775.1
GCA_027480795.1
GCA_027480875.1
GCA_027480895.1
GCA_027480975.1
GCA_027481045.1
GCA_027481085.1
GCA_027481145.1
GCA_027481245.1
GCA_027481285.1
GCA_027481345.1
GCA_027481445.1
GCA_027481485.1
GCA_027481545.1
GCA_027481645.1
GCA_027481745.1
GCA_027481855.1
GCA_027481925.1
GCA_027481975.1
GCA_027482055.1
GCA_027482075.1
GCA_027482095.1
GCA_027482155.1
GCA_027482265.1
GCA_027484185.1
GCA_027503225.1
GCA_027503325.1
GCA_027503425.1
GCA_027503525.1
GCA_027503645.1
GCA_027503745.1
GCA_027503845.1
GCA_027503865.1
GCA_027503905.1
GCA_027503945.1
GCA_027503965.1
GCA_027504025.1
GCA_027504145.1
GCA_027504265.1
GCA_027504365.1
GCA_027504465.1
GCA_027504565.1
GCA_027504665.1
GCA_027504765.1
GCA_027504805.1
GCA_027504865.1
GCA_027504965.1
GCA_027504985.1
GCA_027505025.1
GCA_027505085.1
GCA_027505125.1
GCA_027505165.1
GCA_027505185.1
GCA_027505205.1
GCA_027505265.1
GCA_027505285.1
GCA_027505385.1
GCA_027505585.1
GCA_027505685.1
GCA_027506085.1
GCA_027506185.1
GCA_027506205.1
GCA_027506225.1
GCA_027506285.1
GCA_027506305.1
GCA_027506385.1
GCA_027506405.1
GCA_027506485.1
GCA_027506605.1
GCA_027506745.1
GCA_027506795.1
GCA_027506905.1
GCA_027507405.1
GCA_027507425.1
GCA_027507505.1
GCA_027507525.1
GCA_027507565.1
GCA_027507605.1
GCA_027507645.1
GCA_027507705.1
GCA_027507725.1
GCA_027507825.1
GCA_027507925.1
GCA_027508125.1
GCA_027508225.1
GCA_027508265.1
GCA_027508325.1
GCA_027508365.1
GCA_027508425.1
GCA_027508455.1
GCA_027508525.1
GCA_027508565.1
GCA_027508625.1
GCA_027508645.1
GCA_027508665.1
GCA_027508725.1
GCA_027508745.1
GCA_027508775.1
GCA_027508825.1
GCA_027508845.1
GCA_027508885.1
GCA_027508925.1
GCA_027508945.1
GCA_027534445.1
GCA_027534465.1
GCA_027534565.1
GCA_027534845.1
GCA_027534965.1
GCA_027535065.1
GCA_027535165.1
GCA_027535205.1
GCA_027535265.1
GCA_027535365.1
GCA_027535385.1
GCA_027535425.1
GCA_027535465.1
GCA_027535485.1
GCA_027535545.1
GCA_027535585.1
GCA_027535665.1
GCA_027535685.1
GCA_027535785.1
GCA_027535885.1
GCA_027536085.1
GCA_027536285.1
GCA_027536325.1
GCA_027536585.1
GCA_027536605.1
GCA_027536685.1
GCA_027536705.1
GCA_027536745.1
GCA_027536785.1
GCA_027536825.1
GCA_027536885.1
GCA_027537005.1
GCA_027537105.1
GCA_027537205.1
GCA_027537305.1
GCA_027537405.1
GCA_027537445.1
GCA_027537505.1
GCA_027537545.1
GCA_027537605.1
GCA_027537705.1
GCA_027537805.1
GCA_027537865.1
GCA_027537905.1
GCA_027538005.1
GCA_027538025.1
GCA_027538105.1
GCA_027538125.1
GCA_027538165.1
GCA_027538225.1
GCA_027538265.1
GCA_027538325.1
GCA_027538365.1
GCA_027538425.1
GCA_027538465.1
GCA_027538525.1
GCA_027538725.1
GCA_027538825.1
GCA_027538925.1
GCA_027539045.1
GCA_027539125.1
GCA_027539145.1
GCA_027539225.1
GCA_027539265.1
GCA_027539325.1
GCA_027539345.1
GCA_027539445.1
GCA_027539545.1
GCA_027539945.1
GCA_027540045.1
GCA_027540145.1
GCA_027540245.1
GCA_027540265.1
GCA_027540365.1
GCA_027540445.1
GCA_027540545.1
GCA_027540665.1
GCA_027540745.1
GCA_027540865.1
GCA_027540965.1
GCA_027541065.1
GCA_027541105.1
GCA_027541145.1
GCA_027541265.1
GCA_027541325.1
GCA_027541365.1
GCA_027541405.1
GCA_027541425.1
GCA_027541465.1
GCA_027541505.1
GCA_027541525.1
GCA_027541605.1
GCA_027541625.1
GCA_027541725.1
GCA_027568275.1
GCA_027605205.1
GCA_027606635.1
GCA_027606815.1
GCA_027606915.1
GCA_027606995.1
GCA_027607035.1
GCA_027607095.1
GCA_027607195.1
GCA_027607215.1
GCA_027607255.1
GCA_027608375.1
GCA_027627825.1
GCA_027627925.1
GCA_027628025.1
GCA_027628065.1
GCA_027628125.1
GCA_027628225.1
GCA_027628265.1
GCA_027628325.1
GCA_027628425.1
GCA_027628465.1
GCA_027628545.1
GCA_027628565.1
GCA_027628625.1
GCA_027628645.1
GCA_027628725.1
GCA_027628745.1
GCA_027628765.1
GCA_027628825.1
GCA_027628845.1
GCA_027628945.1
GCA_027629045.1
GCA_027629245.1
GCA_027629345.1
GCA_027629385.1
GCA_027629445.1
GCA_027629585.1
GCA_027629645.1
GCA_027629685.1
GCA_027629755.1
GCA_027629845.1
GCA_027629865.1
GCA_027629965.1
GCA_027630005.1
GCA_027630065.1
GCA_027630165.1
GCA_027630265.1
GCA_027630365.1
GCA_027630465.1
GCA_027630565.1
GCA_027630665.1
GCA_027630765.1
GCA_027630805.1
GCA_027630865.1
GCA_027630965.1
GCA_027654625.1
GCA_027654705.1
GCA_027654725.1
GCA_027654765.1
GCA_027654805.1
GCA_027655025.1
GCA_027655245.1
GCA_027655305.1
GCA_027655325.1
GCA_027655405.1
GCA_027655425.1
GCA_027655625.1
GCA_027655685.1
GCA_027655705.1
GCA_027655845.1
GCA_027655865.1
GCA_027655885.1
GCA_027656025.1
GCA_027656065.1
GCA_027656225.1
GCA_027656285.1
GCA_027656305.1
GCA_027656365.1
GCA_003595365.1
GCA_003595465.1
GCA_034042695.1
GCA_034042795.1
GCA_034043015.1
GCA_034043115.1
GCA_034043215.1
GCA_034043315.1
GCA_034105245.1
GCA_029633425.2
GCA_038050095.1
GCA_038050195.1
GCA_038077535.1
GCA_027673945.1
GCA_027676365.1
GCA_027676905.1
GCA_027677075.1
[truncated: 27,961,585 more chars]
